# Supplementary material for: Prenuclear L∗+H Activates Alternatives for the Accented Word
Source: Front Psychol. 2019 Sep 24;10:1993. doi: 10.3389/fpsyg.2019.01993 (PMC6769128; doi:10.3389/fpsyg.2019.01993)
Supplement: Supplementary file 1 [file Data_Sheet_1.zip]

Archive with 217 entries (216 files):
- doublecont_1_4.TextGrid
- __MACOSX/
- __MACOSX/._doublecont_1_4.TextGrid
- doublecont_1_5.TextGrid
- __MACOSX/._doublecont_1_5.TextGrid
- control_1_8.wav
- __MACOSX/._control_1_8.wav
- control_3_8.wav
- __MACOSX/._control_3_8.wav
- control_1_1.TextGrid
- __MACOSX/._control_1_1.TextGrid
- doublecont_2_8.wav
- __MACOSX/._doublecont_2_8.wav
- control_2_4.TextGrid
- __MACOSX/._control_2_4.TextGrid
- control_2_5.TextGrid
- __MACOSX/._control_2_5.TextGrid
- doublecont_3_2.TextGrid
- __MACOSX/._doublecont_3_2.TextGrid
- doublecont_3_3.TextGrid
- __MACOSX/._doublecont_3_3.TextGrid
- control_3_6.TextGrid
- __MACOSX/._control_3_6.TextGrid
- control_3_7.TextGrid
- __MACOSX/._control_3_7.TextGrid
- doublecont_3_8.TextGrid
- __MACOSX/._doublecont_3_8.TextGrid
- control_1_1.intensity
- __MACOSX/._control_1_1.intensity
- doublecont_2_1.TextGrid
- __MACOSX/._doublecont_2_1.TextGrid
- control_2_3.TextGrid
- __MACOSX/._control_2_3.TextGrid
- control_2_2.TextGrid
- __MACOSX/._control_2_2.TextGrid
- control_2_8.wav
- __MACOSX/._control_2_8.wav
- doublecont_3_5.TextGrid
- __MACOSX/._doublecont_3_5.TextGrid
- doublecont_3_4.TextGrid
- __MACOSX/._doublecont_3_4.TextGrid
- control_2_8.TextGrid
- __MACOSX/._control_2_8.TextGrid
- control_1_6.intensity
- __MACOSX/._control_1_6.intensity
- control_3_1.TextGrid
- __MACOSX/._control_3_1.TextGrid
- doublecont_2_7.TextGrid
- __MACOSX/._doublecont_2_7.TextGrid
- doublecont_2_6.TextGrid
- __MACOSX/._doublecont_2_6.TextGrid
- doublecont_1_3.TextGrid
- __MACOSX/._doublecont_1_3.TextGrid
- doublecont_1_2.TextGrid
- __MACOSX/._doublecont_1_2.TextGrid
- doublecont_1_8.wav
- __MACOSX/._doublecont_1_8.wav
- doublecont_1_8.TextGrid
- __MACOSX/._doublecont_1_8.TextGrid
- doublecont_3_8.wav
- __MACOSX/._doublecont_3_8.wav
- control_1_7.TextGrid
- __MACOSX/._control_1_7.TextGrid
- control_1_6.TextGrid
- __MACOSX/._control_1_6.TextGrid
- control_3_5.TextGrid
- __MACOSX/._control_3_5.TextGrid
- control_3_4.TextGrid
- __MACOSX/._control_3_4.TextGrid
- doublecont_1_6.wav
- __MACOSX/._doublecont_1_6.wav
- doublecont_3_4.wav
- __MACOSX/._doublecont_3_4.wav
- control_2_1.wav
- __MACOSX/._control_2_1.wav
- doublecont_3_5.wav
- __MACOSX/._doublecont_3_5.wav
- doublecont_1_7.wav
- __MACOSX/._doublecont_1_7.wav
- control_1_2.pitch
- __MACOSX/._control_1_2.pitch
- doublecont_2_3.TextGrid
- __MACOSX/._doublecont_2_3.TextGrid
- doublecont_2_2.TextGrid
- __MACOSX/._doublecont_2_2.TextGrid
- doublecont_1_5.wav
- __MACOSX/._doublecont_1_5.wav
- control_2_7.TextGrid
- __MACOSX/._control_2_7.TextGrid
- control_2_6.TextGrid
- __MACOSX/._control_2_6.TextGrid
- doublecont_3_7.wav
- __MACOSX/._doublecont_3_7.wav
- control_2_2.wav
- __MACOSX/._control_2_2.wav
- control_2_3.wav
- __MACOSX/._control_2_3.wav
- doublecont_3_6.wav
- __MACOSX/._doublecont_3_6.wav
- doublecont_2_8.TextGrid
- __MACOSX/._doublecont_2_8.TextGrid
- doublecont_3_1.TextGrid
- __MACOSX/._doublecont_3_1.TextGrid
- doublecont_1_4.wav
- __MACOSX/._doublecont_1_4.wav
- control_1_5.intensity
- __MACOSX/._control_1_5.intensity
- doublecont_3_2.wav
- __MACOSX/._doublecont_3_2.wav
- control_2_7.wav
- __MACOSX/._control_2_7.wav
- control_2_6.wav
- __MACOSX/._control_2_6.wav
- doublecont_3_3.wav
- __MACOSX/._doublecont_3_3.wav
- control_1_3.TextGrid
- __MACOSX/._control_1_3.TextGrid
- control_1_2.TextGrid
- __MACOSX/._control_1_2.TextGrid
- control_1_4.pitch
- __MACOSX/._control_1_4.pitch
- doublecont_1_1.wav
- __MACOSX/._doublecont_1_1.wav
- doublecont_1_7.TextGrid
- __MACOSX/._doublecont_1_7.TextGrid
- doublecont_1_6.TextGrid
- __MACOSX/._doublecont_1_6.TextGrid
- control_1_3.intensity
- __MACOSX/._control_1_3.intensity
- doublecont_1_3.wav
- __MACOSX/._doublecont_1_3.wav
- doublecont_3_1.wav
- __MACOSX/._doublecont_3_1.wav
- control_1_6.pitch
- __MACOSX/._control_1_6.pitch
- control_2_4.wav
- __MACOSX/._control_2_4.wav
- control_2_5.wav
- __MACOSX/._control_2_5.wav
- doublecont_1_2.wav
- __MACOSX/._doublecont_1_2.wav
- control_1_8.TextGrid
- __MACOSX/._control_1_8.TextGrid
- doublecont_2_7.wav
- __MACOSX/._doublecont_2_7.wav
- control_3_2.wav
- __MACOSX/._control_3_2.wav
- control_1_1.pitch
- __MACOSX/._control_1_1.pitch
- control_1_4.TextGrid
- __MACOSX/._control_1_4.TextGrid
- control_1_5.TextGrid
- __MACOSX/._control_1_5.TextGrid
- control_1_1.wav
- __MACOSX/._control_1_1.wav
- control_3_3.wav
- __MACOSX/._control_3_3.wav
- doublecont_2_6.wav
- __MACOSX/._doublecont_2_6.wav
- doublecont_2_4.wav
- __MACOSX/._doublecont_2_4.wav
- control_3_1.wav
- __MACOSX/._control_3_1.wav
- control_1_3.wav
- __MACOSX/._control_1_3.wav
- doublecont_1_1.TextGrid
- __MACOSX/._doublecont_1_1.TextGrid
- control_1_4.intensity
- __MACOSX/._control_1_4.intensity
- control_1_3.pitch
- __MACOSX/._control_1_3.pitch
- control_1_2.wav
- __MACOSX/._control_1_2.wav
- doublecont_2_5.wav
- __MACOSX/._doublecont_2_5.wav
- doublecont_2_1.wav
- __MACOSX/._doublecont_2_1.wav
- control_3_4.wav
- __MACOSX/._control_3_4.wav
- control_3_2.TextGrid
- __MACOSX/._control_3_2.TextGrid
- control_3_3.TextGrid
- __MACOSX/._control_3_3.TextGrid
- control_1_6.wav
- __MACOSX/._control_1_6.wav
- doublecont_2_4.TextGrid
- __MACOSX/._doublecont_2_4.TextGrid
- control_1_7.wav
- __MACOSX/._control_1_7.wav
- doublecont_2_5.TextGrid
- __MACOSX/._doublecont_2_5.TextGrid
- control_3_5.wav
- __MACOSX/._control_3_5.wav
- doublecont_2_2.wav
- __MACOSX/._doublecont_2_2.wav
- control_1_2.intensity
- __MACOSX/._control_1_2.intensity
- control_3_7.wav
- __MACOSX/._control_3_7.wav
- control_1_5.wav
- __MACOSX/._control_1_5.wav
- control_3_8.TextGrid
- __MACOSX/._control_3_8.TextGrid
- control_2_1.TextGrid
- __MACOSX/._control_2_1.TextGrid
- doublecont_3_6.TextGrid
- __MACOSX/._doublecont_3_6.TextGrid
- doublecont_3_7.TextGrid
- __MACOSX/._doublecont_3_7.TextGrid
- control_1_4.wav
- __MACOSX/._control_1_4.wav
- control_1_5.pitch
- __MACOSX/._control_1_5.pitch
- control_3_6.wav
- __MACOSX/._control_3_6.wav
- doublecont_2_3.wav
- __MACOSX/._doublecont_2_3.wav
