# Supplementary material for: Prenuclear L∗+H Activates Alternatives for the Accented Word
Source: Front Psychol. 2019 Sep 24;10:1993. doi: 10.3389/fpsyg.2019.01993 (PMC6769128; doi:10.3389/fpsyg.2019.01993)
Supplement: Supplementary file 1 [file Data_Sheet_1.zip › control_1_1.intensity]

File type = "ooTextFile"
Object class = "Intensity 2"

xmin = 0 
xmax = 1.7064399092970521 
nx = 206 
dx = 0.008 
x1 = 0.03321995464852601 
ymin = 1 
ymax = 1 
ny = 1 
dy = 1 
y1 = 1 
z [] []: 
    z [1]:
        z [1] [1] = 50.819401449029485 
        z [1] [2] = 44.840716455772885 
        z [1] [3] = 47.13460285776286 
        z [1] [4] = 54.71065767594622 
        z [1] [5] = 62.38660701343324 
        z [1] [6] = 67.56819668265982 
        z [1] [7] = 70.04520177814648 
        z [1] [8] = 70.43214985387675 
        z [1] [9] = 69.45514932154992 
        z [1] [10] = 67.32940417894203 
        z [1] [11] = 64.56048091929617 
        z [1] [12] = 63.027396900134995 
        z [1] [13] = 63.73198019810944 
        z [1] [14] = 65.06767351937053 
        z [1] [15] = 65.73472635386909 
        z [1] [16] = 65.84660346413631 
        z [1] [17] = 65.16875072656164 
        z [1] [18] = 63.356653551986575 
        z [1] [19] = 61.310451151802916 
        z [1] [20] = 59.11320481029605 
        z [1] [21] = 56.60771089247389 
        z [1] [22] = 53.648038813819255 
        z [1] [23] = 51.05945063760604 
        z [1] [24] = 50.02655425191005 
        z [1] [25] = 49.53923958340222 
        z [1] [26] = 48.01693396200306 
        z [1] [27] = 47.1109100272738 
        z [1] [28] = 53.25000036027014 
        z [1] [29] = 64.31369983423859 
        z [1] [30] = 71.79371103145765 
        z [1] [31] = 75.87663139248053 
        z [1] [32] = 77.49540430340603 
        z [1] [33] = 77.59650848404495 
        z [1] [34] = 77.15396264001429 
        z [1] [35] = 76.7311625368601 
        z [1] [36] = 76.4801103734713 
        z [1] [37] = 76.29012338246002 
        z [1] [38] = 76.0049781909826 
        z [1] [39] = 75.99740752844265 
        z [1] [40] = 76.6734669561254 
        z [1] [41] = 77.33167367517568 
        z [1] [42] = 77.62222488794067 
        z [1] [43] = 77.66700334553916 
        z [1] [44] = 77.56418688701278 
        z [1] [45] = 77.3067304847084 
        z [1] [46] = 76.93140619375626 
        z [1] [47] = 76.69308981570575 
        z [1] [48] = 76.54480213210316 
        z [1] [49] = 76.39870663284788 
        z [1] [50] = 76.31437126685866 
        z [1] [51] = 76.25485145184985 
        z [1] [52] = 76.26012127707634 
        z [1] [53] = 76.33280550111395 
        z [1] [54] = 76.31294628406222 
        z [1] [55] = 76.08921116580825 
        z [1] [56] = 75.57353980557929 
        z [1] [57] = 74.79280204108535 
        z [1] [58] = 74.34004583892414 
        z [1] [59] = 74.34850066630435 
        z [1] [60] = 74.14274544045554 
        z [1] [61] = 73.64280846390831 
        z [1] [62] = 73.50848033283329 
        z [1] [63] = 74.26001226874811 
        z [1] [64] = 75.07344638392412 
        z [1] [65] = 75.40989489726834 
        z [1] [66] = 75.5293153737337 
        z [1] [67] = 75.59781076478053 
        z [1] [68] = 75.50204873668982 
        z [1] [69] = 75.18847762254327 
        z [1] [70] = 74.84865122698947 
        z [1] [71] = 74.51245711778179 
        z [1] [72] = 74.04154881701803 
        z [1] [73] = 73.60609805671831 
        z [1] [74] = 73.28440876705031 
        z [1] [75] = 72.37161065316295 
        z [1] [76] = 70.0452695054415 
        z [1] [77] = 66.10082729330294 
        z [1] [78] = 61.47121697535847 
        z [1] [79] = 57.367285542099175 
        z [1] [80] = 54.1730768992298 
        z [1] [81] = 55.33040462665235 
        z [1] [82] = 59.12315480136818 
        z [1] [83] = 60.094315311405325 
        z [1] [84] = 58.781304494974755 
        z [1] [85] = 63.225939402790594 
        z [1] [86] = 70.3212349172494 
        z [1] [87] = 74.24348881811729 
        z [1] [88] = 75.03530307005714 
        z [1] [89] = 73.05423221104743 
        z [1] [90] = 69.50132168199602 
        z [1] [91] = 66.88296074080684 
        z [1] [92] = 65.14251084284109 
        z [1] [93] = 63.96999037994956 
        z [1] [94] = 62.084627773534436 
        z [1] [95] = 60.34547668476111 
        z [1] [96] = 60.67125272914504 
        z [1] [97] = 62.982255845110814 
        z [1] [98] = 68.41330998996027 
        z [1] [99] = 72.57276941085847 
        z [1] [100] = 74.29198064697233 
        z [1] [101] = 73.58683435456027 
        z [1] [102] = 70.79064830746813 
        z [1] [103] = 67.25057124948204 
        z [1] [104] = 64.2768050977794 
        z [1] [105] = 61.202764500493 
        z [1] [106] = 58.63225931513118 
        z [1] [107] = 56.64665643505475 
        z [1] [108] = 55.38315329197524 
        z [1] [109] = 55.33135186588696 
        z [1] [110] = 55.101733184870945 
        z [1] [111] = 54.43830652697089 
        z [1] [112] = 52.86601871603651 
        z [1] [113] = 55.87290345817716 
        z [1] [114] = 65.07220311556128 
        z [1] [115] = 71.73511431817457 
        z [1] [116] = 75.3368067803935 
        z [1] [117] = 76.7276768866117 
        z [1] [118] = 77.10095552436756 
        z [1] [119] = 77.39689604150965 
        z [1] [120] = 77.61853626288381 
        z [1] [121] = 77.56145642078744 
        z [1] [122] = 77.24357956652084 
        z [1] [123] = 76.82940644713943 
        z [1] [124] = 76.41798807955317 
        z [1] [125] = 75.94540468539273 
        z [1] [126] = 75.05353078116646 
        z [1] [127] = 73.18014726520187 
        z [1] [128] = 70.44124203446147 
        z [1] [129] = 68.03629853941895 
        z [1] [130] = 66.5431917239306 
        z [1] [131] = 66.1519490303083 
        z [1] [132] = 66.23634136084873 
        z [1] [133] = 66.32437656745408 
        z [1] [134] = 66.47292449965332 
        z [1] [135] = 66.0703126866531 
        z [1] [136] = 64.73759707596527 
        z [1] [137] = 61.65987119554651 
        z [1] [138] = 59.82886509256676 
        z [1] [139] = 67.5734206938461 
        z [1] [140] = 73.57128246174827 
        z [1] [141] = 76.30752814742065 
        z [1] [142] = 76.77517126949022 
        z [1] [143] = 75.8694194670633 
        z [1] [144] = 73.77437663204763 
        z [1] [145] = 70.75495226912942 
        z [1] [146] = 68.34951537299716 
        z [1] [147] = 67.76500829165441 
        z [1] [148] = 66.43030339253676 
        z [1] [149] = 63.87355530146634 
        z [1] [150] = 64.33930143989221 
        z [1] [151] = 63.88567068313468 
        z [1] [152] = 63.200182227894416 
        z [1] [153] = 65.32503026694356 
        z [1] [154] = 67.73069727843844 
        z [1] [155] = 69.93536017453887 
        z [1] [156] = 71.01156392363461 
        z [1] [157] = 71.1055313032338 
        z [1] [158] = 70.85937587030669 
        z [1] [159] = 71.23629099097522 
        z [1] [160] = 72.05640470009482 
        z [1] [161] = 72.36297936297318 
        z [1] [162] = 72.22615136176609 
        z [1] [163] = 72.12284073343031 
        z [1] [164] = 72.04621995306917 
        z [1] [165] = 71.8098590754914 
        z [1] [166] = 71.23574817901905 
        z [1] [167] = 70.0729795633899 
        z [1] [168] = 68.05134090856748 
        z [1] [169] = 64.7857268215771 
        z [1] [170] = 59.92662151273903 
        z [1] [171] = 57.952267442325535 
        z [1] [172] = 60.06027143341208 
        z [1] [173] = 62.12542180253597 
        z [1] [174] = 63.51119354257562 
        z [1] [175] = 63.72712964694525 
        z [1] [176] = 64.49899026893664 
        z [1] [177] = 65.70644521119752 
        z [1] [178] = 65.82236765085534 
        z [1] [179] = 64.81537197182931 
        z [1] [180] = 63.53867390627731 
        z [1] [181] = 62.13878337298063 
        z [1] [182] = 59.882270978382365 
        z [1] [183] = 57.566967577494346 
        z [1] [184] = 62.12142796741026 
        z [1] [185] = 68.69586285400158 
        z [1] [186] = 72.1494829123969 
        z [1] [187] = 73.3647465070676 
        z [1] [188] = 73.44426005589328 
        z [1] [189] = 72.82970137207299 
        z [1] [190] = 71.98048575425065 
        z [1] [191] = 71.52314675747529 
        z [1] [192] = 71.16979577510695 
        z [1] [193] = 70.92904736780349 
        z [1] [194] = 71.15309907435636 
        z [1] [195] = 71.41044938709496 
        z [1] [196] = 71.38131385292618 
        z [1] [197] = 71.37726463235369 
        z [1] [198] = 71.34215145636051 
        z [1] [199] = 70.96030649672271 
        z [1] [200] = 69.93260584683443 
        z [1] [201] = 67.97113407861922 
        z [1] [202] = 65.22014172779271 
        z [1] [203] = 61.517272815083786 
        z [1] [204] = 56.25416530822058 
        z [1] [205] = 50.266076644547724 
        z [1] [206] = 47.68340515387379 
