# Supplementary material for: Prenuclear L∗+H Activates Alternatives for the Accented Word
Source: Front Psychol. 2019 Sep 24;10:1993. doi: 10.3389/fpsyg.2019.01993 (PMC6769128; doi:10.3389/fpsyg.2019.01993)
Supplement: Supplementary file 1 [file Data_Sheet_1.zip › control_1_6.intensity]

File type = "ooTextFile"
Object class = "Intensity 2"

xmin = 0 
xmax = 1.8565986394557823 
nx = 225 
dx = 0.008 
x1 = 0.03229931972789113 
ymin = 1 
ymax = 1 
ny = 1 
dy = 1 
y1 = 1 
z [] []: 
    z [1]:
        z [1] [1] = 53.564632519667654 
        z [1] [2] = 51.50730829181444 
        z [1] [3] = 56.56802201760214 
        z [1] [4] = 65.20179512410594 
        z [1] [5] = 70.39178794562608 
        z [1] [6] = 72.61411382244658 
        z [1] [7] = 73.42202510169213 
        z [1] [8] = 73.89244582379393 
        z [1] [9] = 74.19560937468505 
        z [1] [10] = 74.41399335189095 
        z [1] [11] = 74.60358897469314 
        z [1] [12] = 74.74953870461947 
        z [1] [13] = 74.860979033783 
        z [1] [14] = 74.97505948432742 
        z [1] [15] = 75.07057058879055 
        z [1] [16] = 75.1471814228307 
        z [1] [17] = 75.21491579929085 
        z [1] [18] = 75.34599656179687 
        z [1] [19] = 75.56057285578599 
        z [1] [20] = 75.50355856286734 
        z [1] [21] = 75.02420906639115 
        z [1] [22] = 74.48645865194484 
        z [1] [23] = 74.1606265867936 
        z [1] [24] = 73.84311217768766 
        z [1] [25] = 72.99037007343307 
        z [1] [26] = 70.61991007009507 
        z [1] [27] = 66.29510003325092 
        z [1] [28] = 61.134217626593774 
        z [1] [29] = 55.81688206375253 
        z [1] [30] = 50.92652323448839 
        z [1] [31] = 48.26397242504478 
        z [1] [32] = 47.2729109773507 
        z [1] [33] = 47.21648289274547 
        z [1] [34] = 56.56405528094094 
        z [1] [35] = 63.408543787236546 
        z [1] [36] = 65.19389136838888 
        z [1] [37] = 62.82417956935514 
        z [1] [38] = 58.85762054225866 
        z [1] [39] = 57.545819095449104 
        z [1] [40] = 57.975007223011836 
        z [1] [41] = 61.760984860487476 
        z [1] [42] = 68.18028811864362 
        z [1] [43] = 72.85635673656338 
        z [1] [44] = 75.25763281585208 
        z [1] [45] = 76.02327449267557 
        z [1] [46] = 76.07769581431076 
        z [1] [47] = 76.12709285797973 
        z [1] [48] = 76.18052310185502 
        z [1] [49] = 76.14265771103764 
        z [1] [50] = 76.06303267988807 
        z [1] [51] = 75.96794853747726 
        z [1] [52] = 75.8109341295448 
        z [1] [53] = 75.61770895490147 
        z [1] [54] = 75.43677324078587 
        z [1] [55] = 75.26139388005102 
        z [1] [56] = 75.12382582038217 
        z [1] [57] = 75.00821536276605 
        z [1] [58] = 74.92665632146068 
        z [1] [59] = 75.52342312852434 
        z [1] [60] = 76.63634927895528 
        z [1] [61] = 77.30066451045646 
        z [1] [62] = 77.59652237427815 
        z [1] [63] = 77.91644442314046 
        z [1] [64] = 78.08734741077937 
        z [1] [65] = 77.85472656717118 
        z [1] [66] = 77.63762120934712 
        z [1] [67] = 77.73959632253111 
        z [1] [68] = 77.87977948149184 
        z [1] [69] = 77.786982928154 
        z [1] [70] = 77.3645562183959 
        z [1] [71] = 76.6082609344911 
        z [1] [72] = 75.31915357536317 
        z [1] [73] = 72.99604285856273 
        z [1] [74] = 69.39197602843605 
        z [1] [75] = 65.3068798425152 
        z [1] [76] = 62.83981494363691 
        z [1] [77] = 62.98750837583984 
        z [1] [78] = 63.5533482781168 
        z [1] [79] = 63.3619009044601 
        z [1] [80] = 62.83319752149836 
        z [1] [81] = 61.4509142810314 
        z [1] [82] = 59.939821228066215 
        z [1] [83] = 66.30620791578957 
        z [1] [84] = 72.10242008339064 
        z [1] [85] = 74.54801771410195 
        z [1] [86] = 74.92377616361024 
        z [1] [87] = 74.77689146542876 
        z [1] [88] = 74.68915918572552 
        z [1] [89] = 74.5694239047355 
        z [1] [90] = 74.36351645767489 
        z [1] [91] = 74.11150192901214 
        z [1] [92] = 73.80117385293684 
        z [1] [93] = 73.36601776490198 
        z [1] [94] = 72.72591373597231 
        z [1] [95] = 71.72146454343198 
        z [1] [96] = 70.03508108165653 
        z [1] [97] = 67.34387863777981 
        z [1] [98] = 63.590121217917826 
        z [1] [99] = 59.282545310904794 
        z [1] [100] = 54.335312955094636 
        z [1] [101] = 51.606020659440745 
        z [1] [102] = 57.06241074861897 
        z [1] [103] = 59.86729476539503 
        z [1] [104] = 59.18296472753429 
        z [1] [105] = 56.67867820559731 
        z [1] [106] = 58.72340705967395 
        z [1] [107] = 66.97767022298854 
        z [1] [108] = 72.23378605364996 
        z [1] [109] = 74.05724842431195 
        z [1] [110] = 72.95723469293691 
        z [1] [111] = 69.93813028484895 
        z [1] [112] = 67.41749648803919 
        z [1] [113] = 65.90400543344872 
        z [1] [114] = 63.48817007769448 
        z [1] [115] = 59.53488883433912 
        z [1] [116] = 56.98933403276902 
        z [1] [117] = 59.1845572406742 
        z [1] [118] = 59.413018711227856 
        z [1] [119] = 60.8523624525173 
        z [1] [120] = 67.47229205575532 
        z [1] [121] = 71.99287238556798 
        z [1] [122] = 73.4572691648428 
        z [1] [123] = 72.10233303580472 
        z [1] [124] = 68.99561191933175 
        z [1] [125] = 66.00342117701332 
        z [1] [126] = 62.40667019971145 
        z [1] [127] = 57.15066434941868 
        z [1] [128] = 51.26234384560743 
        z [1] [129] = 49.087529313416724 
        z [1] [130] = 48.930819537754395 
        z [1] [131] = 56.49623823699138 
        z [1] [132] = 62.70856619066633 
        z [1] [133] = 65.13139800383551 
        z [1] [134] = 69.33134659012359 
        z [1] [135] = 74.32387574199464 
        z [1] [136] = 77.03301777206069 
        z [1] [137] = 78.11799183485186 
        z [1] [138] = 78.4083191366044 
        z [1] [139] = 78.18020339972846 
        z [1] [140] = 76.92726239767707 
        z [1] [141] = 73.767873948478 
        z [1] [142] = 68.55961832127187 
        z [1] [143] = 62.91018798126749 
        z [1] [144] = 57.7334201698665 
        z [1] [145] = 52.96762334661082 
        z [1] [146] = 50.08179212930023 
        z [1] [147] = 51.03476731727463 
        z [1] [148] = 58.506875992309695 
        z [1] [149] = 62.91078943654986 
        z [1] [150] = 63.202785200972535 
        z [1] [151] = 59.88548699132593 
        z [1] [152] = 55.51146796224445 
        z [1] [153] = 61.535561560223904 
        z [1] [154] = 68.9254619988199 
        z [1] [155] = 73.2496010425959 
        z [1] [156] = 75.09487513803802 
        z [1] [157] = 75.49054131980057 
        z [1] [158] = 75.01885867723273 
        z [1] [159] = 73.92422185399305 
        z [1] [160] = 71.9790415690316 
        z [1] [161] = 68.80779083833501 
        z [1] [162] = 66.00334661444529 
        z [1] [163] = 64.40266888939257 
        z [1] [164] = 62.38228794700885 
        z [1] [165] = 60.308483066813125 
        z [1] [166] = 60.68955760134422 
        z [1] [167] = 63.70835291692658 
        z [1] [168] = 68.15696858875035 
        z [1] [169] = 71.15235862858181 
        z [1] [170] = 71.6246592016021 
        z [1] [171] = 70.58731941527125 
        z [1] [172] = 69.47393929624188 
        z [1] [173] = 68.55491916709377 
        z [1] [174] = 67.56898602827603 
        z [1] [175] = 66.50249407128992 
        z [1] [176] = 65.73477359044435 
        z [1] [177] = 65.29530200549408 
        z [1] [178] = 64.77581618471265 
        z [1] [179] = 64.08083257835231 
        z [1] [180] = 63.543728592852425 
        z [1] [181] = 62.848869814951804 
        z [1] [182] = 62.964949758933805 
        z [1] [183] = 66.47861542093911 
        z [1] [184] = 70.3189089060318 
        z [1] [185] = 72.72768956637881 
        z [1] [186] = 73.93742140314936 
        z [1] [187] = 74.33414907567092 
        z [1] [188] = 74.18239440125963 
        z [1] [189] = 73.80330013623707 
        z [1] [190] = 73.4275902156204 
        z [1] [191] = 72.98076343255258 
        z [1] [192] = 72.52720624289482 
        z [1] [193] = 72.24056402977185 
        z [1] [194] = 72.10710451781883 
        z [1] [195] = 72.10098211931071 
        z [1] [196] = 72.12347229888806 
        z [1] [197] = 72.06582511966432 
        z [1] [198] = 71.99557185748753 
        z [1] [199] = 71.89186436992878 
        z [1] [200] = 71.73496936588384 
        z [1] [201] = 71.60520236887793 
        z [1] [202] = 71.48725927156983 
        z [1] [203] = 71.28872116820014 
        z [1] [204] = 70.57999418046285 
        z [1] [205] = 68.66370378577521 
        z [1] [206] = 65.26071568873218 
        z [1] [207] = 61.45763621504996 
        z [1] [208] = 59.44512208708703 
        z [1] [209] = 62.76276498442214 
        z [1] [210] = 67.26389920834163 
        z [1] [211] = 69.5998959528378 
        z [1] [212] = 70.49637817717917 
        z [1] [213] = 70.81740983422466 
        z [1] [214] = 70.71694897778224 
        z [1] [215] = 70.53850461709041 
        z [1] [216] = 70.41028869998098 
        z [1] [217] = 70.29529670543009 
        z [1] [218] = 70.1288319015059 
        z [1] [219] = 69.87644279650496 
        z [1] [220] = 69.51043711804796 
        z [1] [221] = 68.87832837293328 
        z [1] [222] = 67.94606754422713 
        z [1] [223] = 66.70182630706252 
        z [1] [224] = 64.752236918587 
        z [1] [225] = 61.580737230821285 
