# Supplementary material for: Prenuclear L∗+H Activates Alternatives for the Accented Word
Source: Front Psychol. 2019 Sep 24;10:1993. doi: 10.3389/fpsyg.2019.01993 (PMC6769128; doi:10.3389/fpsyg.2019.01993)
Supplement: Supplementary file 1 [file Data_Sheet_1.zip › control_1_2.pitch]

File type = "ooTextFile"
Object class = "Pitch 1"

xmin = 0 
xmax = 1.631360544217687 
nx = 62 
dx = 0.025 
x1 = 0.053180272108843504 
ceiling = 450 
maxnCandidates = 15 
frame []: 
    frame [1]:
        intensity = 0.4484573790181672 
        nCandidates = 5 
        candidate []: 
            candidate [1]:
                frequency = 189.90460090625646 
                strength = 0.7662911284460179 
            candidate [2]:
                frequency = 0 
                strength = 0 
            candidate [3]:
                frequency = 94.79592954174758 
                strength = 0.6163446928192566 
            candidate [4]:
                frequency = 63.057758635763676 
                strength = 0.4508081096496568 
            candidate [5]:
                frequency = 47.22443110190251 
                strength = 0.31090224206741984 
    frame [2]:
        intensity = 0.47389050377162456 
        nCandidates = 7 
        candidate []: 
            candidate [1]:
                frequency = 187.62585823771812 
                strength = 0.8961275810939157 
            candidate [2]:
                frequency = 0 
                strength = 0 
            candidate [3]:
                frequency = 93.72068982307322 
                strength = 0.7910766526708386 
            candidate [4]:
                frequency = 62.37205746099234 
                strength = 0.660808782692121 
            candidate [5]:
                frequency = 46.755597859318584 
                strength = 0.515514139881114 
            candidate [6]:
                frequency = 37.44991110273449 
                strength = 0.37421727894242257 
            candidate [7]:
                frequency = 31.154047157267218 
                strength = 0.23430917741719703 
    frame [3]:
        intensity = 0.3360573342593181 
        nCandidates = 4 
        candidate []: 
            candidate [1]:
                frequency = 184.75894551647684 
                strength = 0.843218746184432 
            candidate [2]:
                frequency = 0 
                strength = 0 
            candidate [3]:
                frequency = 92.4239957051596 
                strength = 0.5980729855747142 
            candidate [4]:
                frequency = 61.42871968602248 
                strength = 0.3991945584702979 
    frame [4]:
        intensity = 0.12333615607990259 
        nCandidates = 5 
        candidate []: 
            candidate [1]:
                frequency = 170.84012649615923 
                strength = 0.6709231029050428 
            candidate [2]:
                frequency = 0 
                strength = 0 
            candidate [3]:
                frequency = 79.7857466980623 
                strength = 0.40666976836319263 
            candidate [4]:
                frequency = 53.57550248587097 
                strength = 0.4633802000446413 
            candidate [5]:
                frequency = 40.873678288455714 
                strength = 0.24328919598970428 
    frame [5]:
        intensity = 0.38376954419871123 
        nCandidates = 15 
        candidate []: 
            candidate [1]:
                frequency = 0 
                strength = 0 
            candidate [2]:
                frequency = 5775.4208876885805 
                strength = 0.5012961981826259 
            candidate [3]:
                frequency = 2393.1722500841424 
                strength = 0.5021143975705036 
            candidate [4]:
                frequency = 1679.9846532824154 
                strength = 0.39913728855744773 
            candidate [5]:
                frequency = 1229.029045970696 
                strength = 0.2762467243030886 
            candidate [6]:
                frequency = 988.344838930367 
                strength = 0.31224380518164707 
            candidate [7]:
                frequency = 822.4886144941736 
                strength = 0.25730239961191487 
            candidate [8]:
                frequency = 716.7456412088852 
                strength = 0.257860596283176 
            candidate [9]:
                frequency = 621.3195508949996 
                strength = 0.2961503744410801 
            candidate [10]:
                frequency = 559.8919412082316 
                strength = 0.2579160174709649 
            candidate [11]:
                frequency = 490.88033847541436 
                strength = 0.32686610443396524 
            candidate [12]:
                frequency = 456.63749672305926 
                strength = 0.3400737088157294 
            candidate [13]:
                frequency = 389.4833344698326 
                strength = 0.25832221392075394 
            candidate [14]:
                frequency = 423.7816183643075 
                strength = 0.248286694676092 
            candidate [15]:
                frequency = 210.33316356995832 
                strength = 0.2967510854579164 
    frame [6]:
        intensity = 0.3726244001693485 
        nCandidates = 11 
        candidate []: 
            candidate [1]:
                frequency = 0 
                strength = 0 
            candidate [2]:
                frequency = 5798.715631738897 
                strength = 0.33757359431234674 
            candidate [3]:
                frequency = 2395.2646038492485 
                strength = 0.405450705726487 
            candidate [4]:
                frequency = 1675.509823866065 
                strength = 0.3228978390191699 
            candidate [5]:
                frequency = 986.113324176214 
                strength = 0.2914000190234489 
            candidate [6]:
                frequency = 621.9003000685642 
                strength = 0.2554957502592468 
            candidate [7]:
                frequency = 489.7744109753253 
                strength = 0.32442075064093656 
            candidate [8]:
                frequency = 456.7508489159891 
                strength = 0.3096208547846797 
            candidate [9]:
                frequency = 389.4102594011472 
                strength = 0.260973208344407 
            candidate [10]:
                frequency = 370.1826656347827 
                strength = 0.23243751491127276 
            candidate [11]:
                frequency = 210.1387236493218 
                strength = 0.2830998157875869 
    frame [7]:
        intensity = 0.1162889072085892 
        nCandidates = 15 
        candidate []: 
            candidate [1]:
                frequency = 0 
                strength = 0 
            candidate [2]:
                frequency = 1934.6949405434018 
                strength = 0.4633661934675061 
            candidate [3]:
                frequency = 1668.015371392889 
                strength = 0.5166216996690218 
            candidate [4]:
                frequency = 933.8887765728094 
                strength = 0.3403465483721917 
            candidate [5]:
                frequency = 210.5322884302069 
                strength = 0.39057900852190436 
            candidate [6]:
                frequency = 188.24858305176215 
                strength = 0.2627630927275202 
            candidate [7]:
                frequency = 456.93650197029154 
                strength = 0.24494133219825537 
            candidate [8]:
                frequency = 242.8705742631757 
                strength = 0.40340197760261864 
            candidate [9]:
                frequency = 369.71140447944856 
                strength = 0.25571376525437034 
            candidate [10]:
                frequency = 321.2868301959552 
                strength = 0.24603811901189518 
            candidate [11]:
                frequency = 314.1436234478196 
                strength = 0.24700109030835227 
            candidate [12]:
                frequency = 303.9486561733283 
                strength = 0.2538047972332449 
            candidate [13]:
                frequency = 293.9279186897078 
                strength = 0.2736874123990456 
            candidate [14]:
                frequency = 279.8653470428516 
                strength = 0.33604040327389356 
            candidate [15]:
                frequency = 271.47991316917904 
                strength = 0.31091782099997034 
    frame [8]:
        intensity = 0.3302497177337084 
        nCandidates = 6 
        candidate []: 
            candidate [1]:
                frequency = 245.26926004001058 
                strength = 0.8572329852509806 
            candidate [2]:
                frequency = 0 
                strength = 0 
            candidate [3]:
                frequency = 122.14391395035295 
                strength = 0.6836811632224421 
            candidate [4]:
                frequency = 81.53565579662178 
                strength = 0.5112415651298378 
            candidate [5]:
                frequency = 61.18022568869813 
                strength = 0.3550444440759804 
            candidate [6]:
                frequency = 48.9481523481682 
                strength = 0.2274882495554133 
    frame [9]:
        intensity = 0.9526942810958795 
        nCandidates = 9 
        candidate []: 
            candidate [1]:
                frequency = 243.87762693644424 
                strength = 0.9541333158610075 
            candidate [2]:
                frequency = 0 
                strength = 0 
            candidate [3]:
                frequency = 121.89134925242851 
                strength = 0.8877587524785568 
            candidate [4]:
                frequency = 81.2777693564949 
                strength = 0.8087895145785554 
            candidate [5]:
                frequency = 60.97957339899702 
                strength = 0.7222851863844542 
            candidate [6]:
                frequency = 48.80702031871405 
                strength = 0.631620753256591 
            candidate [7]:
                frequency = 40.68914722483918 
                strength = 0.5421770221200479 
            candidate [8]:
                frequency = 34.89050615778447 
                strength = 0.45562467621486213 
            candidate [9]:
                frequency = 30.543267393810826 
                strength = 0.37275382900870374 
    frame [10]:
        intensity = 0.8641053966632283 
        nCandidates = 9 
        candidate []: 
            candidate [1]:
                frequency = 244.69367945800425 
                strength = 0.9907005897907708 
            candidate [2]:
                frequency = 0 
                strength = 0 
            candidate [3]:
                frequency = 122.35268698932896 
                strength = 0.9709097289820685 
            candidate [4]:
                frequency = 81.57246246433152 
                strength = 0.9444541328236113 
            candidate [5]:
                frequency = 61.18546922890802 
                strength = 0.9140734179192002 
            candidate [6]:
                frequency = 48.96030991013282 
                strength = 0.8816211013236775 
            candidate [7]:
                frequency = 40.809993233019995 
                strength = 0.8481579805755225 
            candidate [8]:
                frequency = 34.98921524320312 
                strength = 0.8144959868220647 
            candidate [9]:
                frequency = 30.62565905775397 
                strength = 0.7811798557372482 
    frame [11]:
        intensity = 0.791718368308433 
        nCandidates = 9 
        candidate []: 
            candidate [1]:
                frequency = 248.10269431731336 
                strength = 0.9875787916810398 
            candidate [2]:
                frequency = 0 
                strength = 0 
            candidate [3]:
                frequency = 124.01469582433278 
                strength = 0.9597128281738158 
            candidate [4]:
                frequency = 82.65292223192723 
                strength = 0.9233054509048563 
            candidate [5]:
                frequency = 61.97296208447983 
                strength = 0.8842876486417856 
            candidate [6]:
                frequency = 49.57576495095627 
                strength = 0.8450426526989047 
            candidate [7]:
                frequency = 41.315891325831586 
                strength = 0.8070385894256814 
            candidate [8]:
                frequency = 35.41457537642328 
                strength = 0.7738260267866446 
            candidate [9]:
                frequency = 30.99047057255496 
                strength = 0.7477671905988671 
    frame [12]:
        intensity = 0.7239598245457927 
        nCandidates = 9 
        candidate []: 
            candidate [1]:
                frequency = 250.96993178059742 
                strength = 0.9830266543961598 
            candidate [2]:
                frequency = 0 
                strength = 0 
            candidate [3]:
                frequency = 125.42362493578197 
                strength = 0.9596443793872038 
            candidate [4]:
                frequency = 83.54048777377793 
                strength = 0.9390080364729704 
            candidate [5]:
                frequency = 62.613385100943724 
                strength = 0.9219925583219346 
            candidate [6]:
                frequency = 50.06049532719145 
                strength = 0.9098338718707896 
            candidate [7]:
                frequency = 41.69388304051955 
                strength = 0.9021944579553869 
            candidate [8]:
                frequency = 35.724409067189136 
                strength = 0.9006112080439963 
            candidate [9]:
                frequency = 31.24869895864961 
                strength = 0.9043294461891294 
    frame [13]:
        intensity = 0.6304772269746155 
        nCandidates = 9 
        candidate []: 
            candidate [1]:
                frequency = 249.66354365252548 
                strength = 0.9867572253376576 
            candidate [2]:
                frequency = 0 
                strength = 0 
            candidate [3]:
                frequency = 124.62226514194016 
                strength = 0.9690122710613832 
            candidate [4]:
                frequency = 82.9781331969055 
                strength = 0.9567415983839338 
            candidate [5]:
                frequency = 62.18837880534557 
                strength = 0.9490594618475573 
            candidate [6]:
                frequency = 49.73671636019424 
                strength = 0.9439897046702918 
            candidate [7]:
                frequency = 41.44539951297779 
                strength = 0.939556079099448 
            candidate [8]:
                frequency = 35.52641419088355 
                strength = 0.9343115145839711 
            candidate [9]:
                frequency = 31.089711615844887 
                strength = 0.9259900982825149 
    frame [14]:
        intensity = 0.7074943191883846 
        nCandidates = 9 
        candidate []: 
            candidate [1]:
                frequency = 247.55424730029674 
                strength = 0.9886496603507762 
            candidate [2]:
                frequency = 0 
                strength = 0 
            candidate [3]:
                frequency = 123.92282880470222 
                strength = 0.9708894465309219 
            candidate [4]:
                frequency = 82.68820263642544 
                strength = 0.9538708109341395 
            candidate [5]:
                frequency = 62.05397008292197 
                strength = 0.940464768199989 
            candidate [6]:
                frequency = 49.66013898892262 
                strength = 0.931133441040419 
            candidate [7]:
                frequency = 41.38447695181358 
                strength = 0.9237731877274485 
            candidate [8]:
                frequency = 35.47204474866836 
                strength = 0.9143773779600304 
            candidate [9]:
                frequency = 31.036907506375634 
                strength = 0.9014939386905482 
    frame [15]:
        intensity = 0.8592665607896758 
        nCandidates = 9 
        candidate []: 
            candidate [1]:
                frequency = 240.75007778757507 
                strength = 0.939359363828789 
            candidate [2]:
                frequency = 0 
                strength = 0 
            candidate [3]:
                frequency = 121.08634996803099 
                strength = 0.8260288534103291 
            candidate [4]:
                frequency = 81.1255122802777 
                strength = 0.7203801855953901 
            candidate [5]:
                frequency = 61.035093854498506 
                strength = 0.6308572242105803 
            candidate [6]:
                frequency = 48.942399508327625 
                strength = 0.5547724666310244 
            candidate [7]:
                frequency = 40.91678023767392 
                strength = 0.49798931252616 
            candidate [8]:
                frequency = 35.11620808607187 
                strength = 0.4642416562917628 
            candidate [9]:
                frequency = 30.721466387114504 
                strength = 0.4440389923810952 
    frame [16]:
        intensity = 0.78391809271961 
        nCandidates = 8 
        candidate []: 
            candidate [1]:
                frequency = 232.4290860977615 
                strength = 0.9124785884471465 
            candidate [2]:
                frequency = 0 
                strength = 0 
            candidate [3]:
                frequency = 116.14583172113642 
                strength = 0.7475338653508062 
            candidate [4]:
                frequency = 77.44836303308574 
                strength = 0.6044913516060816 
            candidate [5]:
                frequency = 57.99273273237142 
                strength = 0.5011983396416032 
            candidate [6]:
                frequency = 46.34315775255486 
                strength = 0.42945842939028117 
            candidate [7]:
                frequency = 38.51371196617952 
                strength = 0.3763100913808073 
            candidate [8]:
                frequency = 32.92268642836536 
                strength = 0.34757014535696495 
    frame [17]:
        intensity = 0.6209245641594549 
        nCandidates = 8 
        candidate []: 
            candidate [1]:
                frequency = 225.1831533503781 
                strength = 0.959641242612819 
            candidate [2]:
                frequency = 0 
                strength = 0 
            candidate [3]:
                frequency = 112.37734735897135 
                strength = 0.8882014873078335 
            candidate [4]:
                frequency = 74.75589880996085 
                strength = 0.8119310475533715 
            candidate [5]:
                frequency = 55.882640240079986 
                strength = 0.7461025463224494 
            candidate [6]:
                frequency = 44.499934531453135 
                strength = 0.7035698486290864 
            candidate [7]:
                frequency = 37.13827636048687 
                strength = 0.6698413947512311 
            candidate [8]:
                frequency = 31.899732909522427 
                strength = 0.6262105223101837 
    frame [18]:
        intensity = 0.5181284678539712 
        nCandidates = 8 
        candidate []: 
            candidate [1]:
                frequency = 219.50270384985657 
                strength = 0.974834853993673 
            candidate [2]:
                frequency = 0 
                strength = 0 
            candidate [3]:
                frequency = 109.45541684766239 
                strength = 0.9488784956061085 
            candidate [4]:
                frequency = 72.77743883341286 
                strength = 0.9349643975458312 
            candidate [5]:
                frequency = 54.55014969997067 
                strength = 0.9235590454945272 
            candidate [6]:
                frequency = 43.64695104172248 
                strength = 0.9151100899344067 
            candidate [7]:
                frequency = 36.389545772312246 
                strength = 0.9142138827342298 
            candidate [8]:
                frequency = 31.181750208306298 
                strength = 0.9172827348517355 
    frame [19]:
        intensity = 0.6131488136894756 
        nCandidates = 8 
        candidate []: 
            candidate [1]:
                frequency = 215.07854952029487 
                strength = 0.9703703018611121 
            candidate [2]:
                frequency = 0 
                strength = 0 
            candidate [3]:
                frequency = 107.76697048847073 
                strength = 0.9343443451429347 
            candidate [4]:
                frequency = 71.88884275835628 
                strength = 0.9069879122700272 
            candidate [5]:
                frequency = 53.96520540406041 
                strength = 0.8887623844113924 
            candidate [6]:
                frequency = 43.18877295585973 
                strength = 0.874908829362576 
            candidate [7]:
                frequency = 36.010053047915534 
                strength = 0.8609038164619449 
            candidate [8]:
                frequency = 30.887063207678167 
                strength = 0.8530232862974166 
    frame [20]:
        intensity = 0.8150516593214526 
        nCandidates = 8 
        candidate []: 
            candidate [1]:
                frequency = 206.15176019595103 
                strength = 0.9054250935619358 
            candidate [2]:
                frequency = 0 
                strength = 0 
            candidate [3]:
                frequency = 103.9410220565614 
                strength = 0.7664360146032729 
            candidate [4]:
                frequency = 69.79706289009924 
                strength = 0.6635008048996717 
            candidate [5]:
                frequency = 52.56025325956638 
                strength = 0.5752388029414625 
            candidate [6]:
                frequency = 42.123159593849124 
                strength = 0.48980428753846816 
            candidate [7]:
                frequency = 35.15953984424588 
                strength = 0.41960001319499685 
            candidate [8]:
                frequency = 30.077968318821583 
                strength = 0.35588975720390686 
    frame [21]:
        intensity = 0.6306693704712486 
        nCandidates = 7 
        candidate []: 
            candidate [1]:
                frequency = 196.13266034333813 
                strength = 0.9103105302046772 
            candidate [2]:
                frequency = 0 
                strength = 0 
            candidate [3]:
                frequency = 97.88793105903281 
                strength = 0.7510938607277278 
            candidate [4]:
                frequency = 65.19584397322517 
                strength = 0.6094864143318344 
            candidate [5]:
                frequency = 48.92425552889938 
                strength = 0.5121121253327781 
            candidate [6]:
                frequency = 39.219099827160875 
                strength = 0.4522515645433556 
            candidate [7]:
                frequency = 32.75014100895916 
                strength = 0.4227358797216916 
    frame [22]:
        intensity = 0.656983091993229 
        nCandidates = 6 
        candidate []: 
            candidate [1]:
                frequency = 191.9626568584781 
                strength = 0.8770963649356649 
            candidate [2]:
                frequency = 0 
                strength = 0 
            candidate [3]:
                frequency = 95.7503180828237 
                strength = 0.6689871437948071 
            candidate [4]:
                frequency = 63.778248591218855 
                strength = 0.515545112110525 
            candidate [5]:
                frequency = 47.92105802323032 
                strength = 0.39726134287923837 
            candidate [6]:
                frequency = 38.43310669396665 
                strength = 0.29900647779816947 
    frame [23]:
        intensity = 0.11170699858729966 
        nCandidates = 3 
        candidate []: 
            candidate [1]:
                frequency = 185.17352695295398 
                strength = 0.7638589363877394 
            candidate [2]:
                frequency = 0 
                strength = 0 
            candidate [3]:
                frequency = 92.62403085208902 
                strength = 0.3979952478092765 
    frame [24]:
        intensity = 0.4308593192960815 
        nCandidates = 15 
        candidate []: 
            candidate [1]:
                frequency = 189.82150821207065 
                strength = 0.43199876229776707 
            candidate [2]:
                frequency = 10172.325201782705 
                strength = 0.6589445097560153 
            candidate [3]:
                frequency = 5847.684005459865 
                strength = 0.6465966004781345 
            candidate [4]:
                frequency = 3223.060358770495 
                strength = 0.6109581058135007 
            candidate [5]:
                frequency = 2201.9218213514573 
                strength = 0.556359667886501 
            candidate [6]:
                frequency = 1676.3515600504086 
                strength = 0.47647308968396257 
            candidate [7]:
                frequency = 1272.7915115952924 
                strength = 0.4471828372375168 
            candidate [8]:
                frequency = 1122.1148656935022 
                strength = 0.3968423789302229 
            candidate [9]:
                frequency = 1035.4206690012923 
                strength = 0.42529326474744644 
            candidate [10]:
                frequency = 961.7483680770197 
                strength = 0.3955651983014115 
            candidate [11]:
                frequency = 476.04003918980374 
                strength = 0.4242685408546211 
            candidate [12]:
                frequency = 0 
                strength = 0 
            candidate [13]:
                frequency = 452.4539956141865 
                strength = 0.407318984419784 
            candidate [14]:
                frequency = 174.5415719851341 
                strength = 0.4215280293077942 
            candidate [15]:
                frequency = 178.38933221070573 
                strength = 0.4315316609302154 
    frame [25]:
        intensity = 0.5386339539211912 
        nCandidates = 4 
        candidate []: 
            candidate [1]:
                frequency = 190.45627077379933 
                strength = 0.40201209844937275 
            candidate [2]:
                frequency = 201.26165428476986 
                strength = 0.4014622835219571 
            candidate [3]:
                frequency = 195.37219751558305 
                strength = 0.4078928682915769 
            candidate [4]:
                frequency = 0 
                strength = 0 
    frame [26]:
        intensity = 0.7283169895517386 
        nCandidates = 4 
        candidate []: 
            candidate [1]:
                frequency = 189.16389584833485 
                strength = 0.6250711098996582 
            candidate [2]:
                frequency = 378.9639758965232 
                strength = 0.2551154706709475 
            candidate [3]:
                frequency = 0 
                strength = 0 
            candidate [4]:
                frequency = 93.80306884374868 
                strength = 0.35104299304485564 
    frame [27]:
        intensity = 0.45006920878023154 
        nCandidates = 4 
        candidate []: 
            candidate [1]:
                frequency = 184.38937936950117 
                strength = 0.7098203457783997 
            candidate [2]:
                frequency = 372.46381686855784 
                strength = 0.2460784950418836 
            candidate [3]:
                frequency = 0 
                strength = 0 
            candidate [4]:
                frequency = 91.30336348023066 
                strength = 0.34935869232985345 
    frame [28]:
        intensity = 0.12877224665833023 
        nCandidates = 6 
        candidate []: 
            candidate [1]:
                frequency = 171.49279977390458 
                strength = 0.8453142164321729 
            candidate [2]:
                frequency = 0 
                strength = 0 
            candidate [3]:
                frequency = 84.36584960487704 
                strength = 0.6956299179844684 
            candidate [4]:
                frequency = 56.089550357311666 
                strength = 0.6524878929478418 
            candidate [5]:
                frequency = 42.21534711558192 
                strength = 0.5212771830241112 
            candidate [6]:
                frequency = 33.650192618332674 
                strength = 0.37325399349731364 
    frame [29]:
        intensity = 0.08678611892395512 
        nCandidates = 2 
        candidate []: 
            candidate [1]:
                frequency = 207.459390595947 
                strength = 0.5881616715725364 
            candidate [2]:
                frequency = 0 
                strength = 0 
    frame [30]:
        intensity = 0.6377528145024511 
        nCandidates = 5 
        candidate []: 
            candidate [1]:
                frequency = 199.29538788164 
                strength = 0.8210565774020139 
            candidate [2]:
                frequency = 0 
                strength = 0 
            candidate [3]:
                frequency = 99.08537152806284 
                strength = 0.6274296882109109 
            candidate [4]:
                frequency = 66.13838068936515 
                strength = 0.44976585130004604 
            candidate [5]:
                frequency = 49.663678786364784 
                strength = 0.28457816128216923 
    frame [31]:
        intensity = 0.6748165817742985 
        nCandidates = 9 
        candidate []: 
            candidate [1]:
                frequency = 199.1242883999145 
                strength = 0.9038043404233823 
            candidate [2]:
                frequency = 394.47293180816706 
                strength = 0.2514464933021847 
            candidate [3]:
                frequency = 0 
                strength = 0 
            candidate [4]:
                frequency = 131.2602510036303 
                strength = 0.2277852101412883 
            candidate [5]:
                frequency = 99.48942971488187 
                strength = 0.7817480729491905 
            candidate [6]:
                frequency = 66.32919312863045 
                strength = 0.6610425938972114 
            candidate [7]:
                frequency = 49.759837254046616 
                strength = 0.5750925440768322 
            candidate [8]:
                frequency = 39.86283257489397 
                strength = 0.5161062602399009 
            candidate [9]:
                frequency = 33.21940772195326 
                strength = 0.4326255789548174 
    frame [32]:
        intensity = 0.8418358156942407 
        nCandidates = 7 
        candidate []: 
            candidate [1]:
                frequency = 202.67820769301534 
                strength = 0.917290252478987 
            candidate [2]:
                frequency = 0 
                strength = 0 
            candidate [3]:
                frequency = 101.49855878134554 
                strength = 0.7840958711981257 
            candidate [4]:
                frequency = 67.71584208742124 
                strength = 0.6557871212919405 
            candidate [5]:
                frequency = 50.811437163109254 
                strength = 0.5500432034079087 
            candidate [6]:
                frequency = 40.62901425877637 
                strength = 0.4553995012847611 
            candidate [7]:
                frequency = 33.80514333910418 
                strength = 0.365407912107755 
    frame [33]:
        intensity = 0.9973102222926058 
        nCandidates = 11 
        candidate []: 
            candidate [1]:
                frequency = 207.99360185464448 
                strength = 0.8836512088329982 
            candidate [2]:
                frequency = 791.6413530096801 
                strength = 0.3392630830167041 
            candidate [3]:
                frequency = 281.89372369010647 
                strength = 0.3430437252023451 
            candidate [4]:
                frequency = 0 
                strength = 0 
            candidate [5]:
                frequency = 164.93627230634763 
                strength = 0.24811941180999542 
            candidate [6]:
                frequency = 119.45923797244912 
                strength = 0.25956581458040723 
            candidate [7]:
                frequency = 103.90225254005517 
                strength = 0.6632436413391678 
            candidate [8]:
                frequency = 69.03812236090309 
                strength = 0.4649405159256672 
            candidate [9]:
                frequency = 51.49717240554603 
                strength = 0.35467406746876906 
            candidate [10]:
                frequency = 41.12292165233235 
                strength = 0.31199718502696777 
            candidate [11]:
                frequency = 34.313306935140304 
                strength = 0.2752019477257185 
    frame [34]:
        intensity = 0.7435215504993301 
        nCandidates = 10 
        candidate []: 
            candidate [1]:
                frequency = 215.5225387608098 
                strength = 0.8890568177696357 
            candidate [2]:
                frequency = 851.3646785514521 
                strength = 0.28214610025361286 
            candidate [3]:
                frequency = 287.2716300477524 
                strength = 0.279721645356506 
            candidate [4]:
                frequency = 0 
                strength = 0 
            candidate [5]:
                frequency = 108.06431235375638 
                strength = 0.6810617982920472 
            candidate [6]:
                frequency = 72.34708391107549 
                strength = 0.5234376638468435 
            candidate [7]:
                frequency = 54.3849899545078 
                strength = 0.4423372000134906 
            candidate [8]:
                frequency = 43.48928058071793 
                strength = 0.3825287298960718 
            candidate [9]:
                frequency = 36.17739131928036 
                strength = 0.3191383665626777 
            candidate [10]:
                frequency = 30.965477760978853 
                strength = 0.2669685108550596 
    frame [35]:
        intensity = 0.6774545696924534 
        nCandidates = 8 
        candidate []: 
            candidate [1]:
                frequency = 222.2370964778976 
                strength = 0.9555895149497357 
            candidate [2]:
                frequency = 0 
                strength = 0 
            candidate [3]:
                frequency = 111.12829056096831 
                strength = 0.8545414023983102 
            candidate [4]:
                frequency = 74.09624088034964 
                strength = 0.7314118613750269 
            candidate [5]:
                frequency = 55.59463557158001 
                strength = 0.6142206589401614 
            candidate [6]:
                frequency = 44.51303546489718 
                strength = 0.5220872787882715 
            candidate [7]:
                frequency = 37.139390363933124 
                strength = 0.46023025054294153 
            candidate [8]:
                frequency = 31.866148371387826 
                strength = 0.42293423333425867 
    frame [36]:
        intensity = 0.5400229595197173 
        nCandidates = 8 
        candidate []: 
            candidate [1]:
                frequency = 226.43918447601183 
                strength = 0.9639586397557629 
            candidate [2]:
                frequency = 0 
                strength = 0 
            candidate [3]:
                frequency = 113.2617231612858 
                strength = 0.8951622816342534 
            candidate [4]:
                frequency = 75.5065926778967 
                strength = 0.8126553145686891 
            candidate [5]:
                frequency = 56.626618053925675 
                strength = 0.7268569754119969 
            candidate [6]:
                frequency = 45.29186550240944 
                strength = 0.6465709636564952 
            candidate [7]:
                frequency = 37.736981231270235 
                strength = 0.5787119418280292 
            candidate [8]:
                frequency = 32.330837422049875 
                strength = 0.52197836483268 
    frame [37]:
        intensity = 0.40896583515085533 
        nCandidates = 13 
        candidate []: 
            candidate [1]:
                frequency = 226.79891213760718 
                strength = 0.803427839532553 
            candidate [2]:
                frequency = 6813.998818982245 
                strength = 0.8759637641630721 
            candidate [3]:
                frequency = 3306.805488491261 
                strength = 0.6938210957751749 
            candidate [4]:
                frequency = 2195.2983108080075 
                strength = 0.47372197922415515 
            candidate [5]:
                frequency = 1630.3819090494633 
                strength = 0.2751285507690564 
            candidate [6]:
                frequency = 0 
                strength = 0 
            candidate [7]:
                frequency = 114.04831231722422 
                strength = 0.6909306577776761 
            candidate [8]:
                frequency = 112.30262311991632 
                strength = 0.6781540184603636 
            candidate [9]:
                frequency = 75.68620709201059 
                strength = 0.5383791292946103 
            candidate [10]:
                frequency = 56.55412838693699 
                strength = 0.400588003823402 
            candidate [11]:
                frequency = 45.14807398675681 
                strength = 0.27983093012176447 
            candidate [12]:
                frequency = 44.892741616369875 
                strength = 0.28201693836639763 
            candidate [13]:
                frequency = 44.64597397632175 
                strength = 0.2717306085101053 
    frame [38]:
        intensity = 0.3235507046036227 
        nCandidates = 15 
        candidate []: 
            candidate [1]:
                frequency = 219.05812885006395 
                strength = 0.5536241212489497 
            candidate [2]:
                frequency = 6715.692597030411 
                strength = 0.7770725416185299 
            candidate [3]:
                frequency = 3237.817468288753 
                strength = 0.7233980990196526 
            candidate [4]:
                frequency = 2143.0414365181114 
                strength = 0.5919692796670842 
            candidate [5]:
                frequency = 1615.3416575697554 
                strength = 0.4961704833485286 
            candidate [6]:
                frequency = 108.89145274548193 
                strength = 0.45223855464890017 
            candidate [7]:
                frequency = 202.0553015274601 
                strength = 0.45054145901822 
            candidate [8]:
                frequency = 110.34642227140088 
                strength = 0.44265513715496174 
            candidate [9]:
                frequency = 107.48506424810937 
                strength = 0.44590444479283725 
            candidate [10]:
                frequency = 243.6761620134572 
                strength = 0.4739893443473678 
            candidate [11]:
                frequency = 235.27294704651686 
                strength = 0.5216113064154767 
            candidate [12]:
                frequency = 226.8177980098153 
                strength = 0.5463198301188034 
            candidate [13]:
                frequency = 0 
                strength = 0 
            candidate [14]:
                frequency = 212.94650613493704 
                strength = 0.5540966902914484 
            candidate [15]:
                frequency = 207.03815834146607 
                strength = 0.5050202884497973 
    frame [39]:
        intensity = 0.5394340679809301 
        nCandidates = 5 
        candidate []: 
            candidate [1]:
                frequency = 215.20225941099534 
                strength = 0.8892909577704633 
            candidate [2]:
                frequency = 0 
                strength = 0 
            candidate [3]:
                frequency = 106.8574369882396 
                strength = 0.698367856043709 
            candidate [4]:
                frequency = 70.89669389816619 
                strength = 0.5091234986430853 
            candidate [5]:
                frequency = 53.02557083860514 
                strength = 0.34974412189611276 
    frame [40]:
        intensity = 0.7443875695961325 
        nCandidates = 7 
        candidate []: 
            candidate [1]:
                frequency = 204.98716105324112 
                strength = 0.9418259598192459 
            candidate [2]:
                frequency = 0 
                strength = 0 
            candidate [3]:
                frequency = 102.17422483399467 
                strength = 0.8231904219698948 
            candidate [4]:
                frequency = 67.97360419960785 
                strength = 0.6840690212577455 
            candidate [5]:
                frequency = 50.91070180937101 
                strength = 0.5408191333224974 
            candidate [6]:
                frequency = 40.66325412156132 
                strength = 0.40285546146306694 
            candidate [7]:
                frequency = 33.79853420517079 
                strength = 0.2863205591103772 
    frame [41]:
        intensity = 0.6117546812503848 
        nCandidates = 7 
        candidate []: 
            candidate [1]:
                frequency = 194.6476624450829 
                strength = 0.9659452558872602 
            candidate [2]:
                frequency = 0 
                strength = 0 
            candidate [3]:
                frequency = 97.26153912516638 
                strength = 0.8785930997718097 
            candidate [4]:
                frequency = 64.75641361628215 
                strength = 0.7639201480284779 
            candidate [5]:
                frequency = 48.469435509229434 
                strength = 0.6499278577695731 
            candidate [6]:
                frequency = 38.686050234103554 
                strength = 0.5578035193387364 
            candidate [7]:
                frequency = 32.18224560140918 
                strength = 0.49378615867006903 
    frame [42]:
        intensity = 0.44438608180998906 
        nCandidates = 7 
        candidate []: 
            candidate [1]:
                frequency = 184.68825148568678 
                strength = 0.9630080318093203 
            candidate [2]:
                frequency = 0 
                strength = 0 
            candidate [3]:
                frequency = 92.46683291342205 
                strength = 0.8727521398562498 
            candidate [4]:
                frequency = 61.74648371258637 
                strength = 0.7567734341577037 
            candidate [5]:
                frequency = 46.395173714486795 
                strength = 0.6313741404994468 
            candidate [6]:
                frequency = 37.18658417440203 
                strength = 0.5044931549008452 
            candidate [7]:
                frequency = 31.04401343840423 
                strength = 0.3795888546686454 
    frame [43]:
        intensity = 0.2229943125086294 
        nCandidates = 6 
        candidate []: 
            candidate [1]:
                frequency = 177.1832036540987 
                strength = 0.8819851679668037 
            candidate [2]:
                frequency = 0 
                strength = 0 
            candidate [3]:
                frequency = 88.49377818090224 
                strength = 0.6700655022949755 
            candidate [4]:
                frequency = 58.56874751478036 
                strength = 0.4735417796075148 
            candidate [5]:
                frequency = 42.990523231008446 
                strength = 0.4119174269955203 
            candidate [6]:
                frequency = 34.16837622225907 
                strength = 0.6080062982678562 
    frame [44]:
        intensity = 0.4156780260110473 
        nCandidates = 6 
        candidate []: 
            candidate [1]:
                frequency = 174.05521504743666 
                strength = 0.9194065719250775 
            candidate [2]:
                frequency = 0 
                strength = 0 
            candidate [3]:
                frequency = 86.90854463937463 
                strength = 0.7753205787389968 
            candidate [4]:
                frequency = 57.885872026524225 
                strength = 0.6335622713172562 
            candidate [5]:
                frequency = 43.38061030294692 
                strength = 0.5171519797614035 
            candidate [6]:
                frequency = 34.715317604463685 
                strength = 0.4316842269306534 
    frame [45]:
        intensity = 0.33778942756599845 
        nCandidates = 6 
        candidate []: 
            candidate [1]:
                frequency = 171.31512810860383 
                strength = 0.935712216781039 
            candidate [2]:
                frequency = 0 
                strength = 0 
            candidate [3]:
                frequency = 85.66191858029737 
                strength = 0.7989221941776755 
            candidate [4]:
                frequency = 57.13187591483939 
                strength = 0.6453059953665509 
            candidate [5]:
                frequency = 42.88529150306777 
                strength = 0.49642872641665736 
            candidate [6]:
                frequency = 34.331821558832594 
                strength = 0.3580132445412195 
    frame [46]:
        intensity = 0.09787306336417294 
        nCandidates = 5 
        candidate []: 
            candidate [1]:
                frequency = 167.424496308009 
                strength = 0.8631783568933554 
            candidate [2]:
                frequency = 0 
                strength = 0 
            candidate [3]:
                frequency = 83.56091545673779 
                strength = 0.6097227717620313 
            candidate [4]:
                frequency = 55.61689677340806 
                strength = 0.38350126862673145 
            candidate [5]:
                frequency = 41.65277652241876 
                strength = 0.23661732193965365 
    frame [47]:
        intensity = 0.03334209252034067 
        nCandidates = 7 
        candidate []: 
            candidate [1]:
                frequency = 0 
                strength = 0 
            candidate [2]:
                frequency = 1379.832126658635 
                strength = 0.6719393395655346 
            candidate [3]:
                frequency = 672.6126885789067 
                strength = 0.33220631675926543 
            candidate [4]:
                frequency = 184.84323988497349 
                strength = 0.3757135147824622 
            candidate [5]:
                frequency = 165.48758275709943 
                strength = 0.4736420251856145 
            candidate [6]:
                frequency = 82.33961611100001 
                strength = 0.23755628451634475 
            candidate [7]:
                frequency = 34.04150788865133 
                strength = 0.24646509557692756 
    frame [48]:
        intensity = 0.17598773792212152 
        nCandidates = 6 
        candidate []: 
            candidate [1]:
                frequency = 0 
                strength = 0 
            candidate [2]:
                frequency = 1285.2630973962669 
                strength = 0.6393282951355531 
            candidate [3]:
                frequency = 660.4317179284864 
                strength = 0.46434698401020713 
            candidate [4]:
                frequency = 441.12921022838907 
                strength = 0.4851194230399964 
            candidate [5]:
                frequency = 328.9511972789747 
                strength = 0.41827241088151296 
            candidate [6]:
                frequency = 262.6889049828617 
                strength = 0.2999560259254505 
    frame [49]:
        intensity = 0.08626740921770608 
        nCandidates = 10 
        candidate []: 
            candidate [1]:
                frequency = 0 
                strength = 0 
            candidate [2]:
                frequency = 1295.7859038060094 
                strength = 0.6944884515396607 
            candidate [3]:
                frequency = 655.9192932362643 
                strength = 0.44875632159538725 
            candidate [4]:
                frequency = 432.9584003546421 
                strength = 0.2920237951247824 
            candidate [5]:
                frequency = 320.94506856301416 
                strength = 0.2338391257295987 
            candidate [6]:
                frequency = 255.72794805104152 
                strength = 0.2625541033776477 
            candidate [7]:
                frequency = 213.11577393079233 
                strength = 0.3174954129456823 
            candidate [8]:
                frequency = 182.62709620264076 
                strength = 0.32128794782513276 
            candidate [9]:
                frequency = 59.5284711503033 
                strength = 0.2499108212115678 
            candidate [10]:
                frequency = 56.888544378930234 
                strength = 0.22862212897856343 
    frame [50]:
        intensity = 0.26288633110195814 
        nCandidates = 5 
        candidate []: 
            candidate [1]:
                frequency = 176.7952721826697 
                strength = 0.7306241857391949 
            candidate [2]:
                frequency = 0 
                strength = 0 
            candidate [3]:
                frequency = 90.39050861592953 
                strength = 0.49809912787464034 
            candidate [4]:
                frequency = 59.0781669679761 
                strength = 0.35009035008377964 
            candidate [5]:
                frequency = 43.97198968589646 
                strength = 0.24080143070788795 
    frame [51]:
        intensity = 0.376552776613075 
        nCandidates = 6 
        candidate []: 
            candidate [1]:
                frequency = 172.3704169585064 
                strength = 0.8809219917022416 
            candidate [2]:
                frequency = 0 
                strength = 0 
            candidate [3]:
                frequency = 85.9145016084375 
                strength = 0.7562365300790436 
            candidate [4]:
                frequency = 57.1035327205643 
                strength = 0.6495706675878012 
            candidate [5]:
                frequency = 42.73557290498811 
                strength = 0.575902532216149 
            candidate [6]:
                frequency = 34.16251143421457 
                strength = 0.500548421478716 
    frame [52]:
        intensity = 0.3546090798989615 
        nCandidates = 6 
        candidate []: 
            candidate [1]:
                frequency = 168.99915403558396 
                strength = 0.9687250246076935 
            candidate [2]:
                frequency = 0 
                strength = 0 
            candidate [3]:
                frequency = 84.39639492269386 
                strength = 0.9170496661666739 
            candidate [4]:
                frequency = 56.21937021558791 
                strength = 0.8708492003631774 
            candidate [5]:
                frequency = 42.14176900549371 
                strength = 0.8320839431640396 
            candidate [6]:
                frequency = 33.672594336615084 
                strength = 0.8060749394793396 
    frame [53]:
        intensity = 0.4113042915173682 
        nCandidates = 6 
        candidate []: 
            candidate [1]:
                frequency = 167.00028223959995 
                strength = 0.9836985792632206 
            candidate [2]:
                frequency = 0 
                strength = 0 
            candidate [3]:
                frequency = 83.43428306656355 
                strength = 0.9534067638211423 
            candidate [4]:
                frequency = 55.574520404629105 
                strength = 0.9264076049508063 
            candidate [5]:
                frequency = 41.63781981285192 
                strength = 0.9024070391869288 
            candidate [6]:
                frequency = 33.283261074578945 
                strength = 0.8790986041074886 
    frame [54]:
        intensity = 0.404105742581465 
        nCandidates = 6 
        candidate []: 
            candidate [1]:
                frequency = 166.246934553863 
                strength = 0.9929584285054147 
            candidate [2]:
                frequency = 0 
                strength = 0 
            candidate [3]:
                frequency = 83.10741126104189 
                strength = 0.9789022999234243 
            candidate [4]:
                frequency = 55.395260658309056 
                strength = 0.9612617231112326 
            candidate [5]:
                frequency = 41.54182755933976 
                strength = 0.9378517500181445 
            candidate [6]:
                frequency = 33.232268992990086 
                strength = 0.9112560802031014 
    frame [55]:
        intensity = 0.4011478442601417 
        nCandidates = 6 
        candidate []: 
            candidate [1]:
                frequency = 164.78314422498522 
                strength = 0.9895271505542949 
            candidate [2]:
                frequency = 0 
                strength = 0 
            candidate [3]:
                frequency = 82.41705433502878 
                strength = 0.9696291824322834 
            candidate [4]:
                frequency = 54.9584779953712 
                strength = 0.9464156993508547 
            candidate [5]:
                frequency = 41.213214989774606 
                strength = 0.9188294907350187 
            candidate [6]:
                frequency = 32.95772202213606 
                strength = 0.888183271077288 
    frame [56]:
        intensity = 0.35046455512538915 
        nCandidates = 6 
        candidate []: 
            candidate [1]:
                frequency = 161.67062554541218 
                strength = 0.9824577546520709 
            candidate [2]:
                frequency = 0 
                strength = 0 
            candidate [3]:
                frequency = 80.74237987231918 
                strength = 0.959840710414327 
            candidate [4]:
                frequency = 53.80327946029475 
                strength = 0.9425663640175688 
            candidate [5]:
                frequency = 40.33707410314329 
                strength = 0.9332439888565135 
            candidate [6]:
                frequency = 32.26848134309531 
                strength = 0.9322037601847483 
    frame [57]:
        intensity = 0.31429823825705533 
        nCandidates = 6 
        candidate []: 
            candidate [1]:
                frequency = 160.71579277980237 
                strength = 0.9793255566234011 
            candidate [2]:
                frequency = 0 
                strength = 0 
            candidate [3]:
                frequency = 80.2021973650972 
                strength = 0.9633330566597467 
            candidate [4]:
                frequency = 53.45078885127635 
                strength = 0.9624797503704869 
            candidate [5]:
                frequency = 40.09049141131342 
                strength = 0.9601162006538001 
            candidate [6]:
                frequency = 32.07681973099496 
                strength = 0.9609795048790893 
    frame [58]:
        intensity = 0.28581385065031567 
        nCandidates = 6 
        candidate []: 
            candidate [1]:
                frequency = 162.68549636732817 
                strength = 0.9912304267682679 
            candidate [2]:
                frequency = 0 
                strength = 0 
            candidate [3]:
                frequency = 81.31200834780228 
                strength = 0.9781428158568807 
            candidate [4]:
                frequency = 54.209211606130864 
                strength = 0.9651582449652163 
            candidate [5]:
                frequency = 40.66423217750117 
                strength = 0.9467931629242694 
            candidate [6]:
                frequency = 32.53861277023132 
                strength = 0.932318754592125 
    frame [59]:
        intensity = 0.25671516412964523 
        nCandidates = 6 
        candidate []: 
            candidate [1]:
                frequency = 167.42959813268342 
                strength = 0.9823852046047441 
            candidate [2]:
                frequency = 0 
                strength = 0 
            candidate [3]:
                frequency = 83.6747273053231 
                strength = 0.946531776140255 
            candidate [4]:
                frequency = 55.75993953404307 
                strength = 0.903991882672711 
            candidate [5]:
                frequency = 41.803599978893665 
                strength = 0.8586502249623887 
            candidate [6]:
                frequency = 33.42813017343048 
                strength = 0.8198732336361072 
    frame [60]:
        intensity = 0.24247875170187538 
        nCandidates = 6 
        candidate []: 
            candidate [1]:
                frequency = 169.5733154997466 
                strength = 0.9708859014132997 
            candidate [2]:
                frequency = 0 
                strength = 0 
            candidate [3]:
                frequency = 84.66628372194754 
                strength = 0.9068473016363994 
            candidate [4]:
                frequency = 56.36708997705803 
                strength = 0.8331710820881069 
            candidate [5]:
                frequency = 42.22007012473529 
                strength = 0.7611027183872603 
            candidate [6]:
                frequency = 33.73330868019036 
                strength = 0.6916811281629206 
    frame [61]:
        intensity = 0.12385456358283861 
        nCandidates = 6 
        candidate []: 
            candidate [1]:
                frequency = 164.81869358970206 
                strength = 0.9424323911033164 
            candidate [2]:
                frequency = 0 
                strength = 0 
            candidate [3]:
                frequency = 82.31689955554043 
                strength = 0.8337106959825065 
            candidate [4]:
                frequency = 54.84404169707716 
                strength = 0.7118110622872947 
            candidate [5]:
                frequency = 41.23429204324099 
                strength = 0.5891982234430854 
            candidate [6]:
                frequency = 33.09672058251854 
                strength = 0.4722816791306388 
    frame [62]:
        intensity = 0.07525002224275132 
        nCandidates = 5 
        candidate []: 
            candidate [1]:
                frequency = 158.7495758609759 
                strength = 0.710617099632604 
            candidate [2]:
                frequency = 0 
                strength = 0 
            candidate [3]:
                frequency = 82.56618801648168 
                strength = 0.45306933488426687 
            candidate [4]:
                frequency = 54.81282016957166 
                strength = 0.2492773197403653 
            candidate [5]:
                frequency = 33.98853749112122 
                strength = 0.3443611336173675 
