# Supplementary material for: Prenuclear L∗+H Activates Alternatives for the Accented Word
Source: Front Psychol. 2019 Sep 24;10:1993. doi: 10.3389/fpsyg.2019.01993 (PMC6769128; doi:10.3389/fpsyg.2019.01993)
Supplement: Supplementary file 1 [file Data_Sheet_1.zip › control_1_5.intensity]

File type = "ooTextFile"
Object class = "Intensity 2"

xmin = 0 
xmax = 2.0818820861678002 
nx = 253 
dx = 0.008 
x1 = 0.032941043083900334 
ymin = 1 
ymax = 1 
ny = 1 
dy = 1 
y1 = 1 
z [] []: 
    z [1]:
        z [1] [1] = 66.74069528892704 
        z [1] [2] = 71.86106940514027 
        z [1] [3] = 73.87275028593525 
        z [1] [4] = 74.41586219019766 
        z [1] [5] = 74.87919910327591 
        z [1] [6] = 75.44124413173355 
        z [1] [7] = 75.97162231194848 
        z [1] [8] = 76.38933371717098 
        z [1] [9] = 76.38077576955234 
        z [1] [10] = 75.18110919672155 
        z [1] [11] = 71.84434662577716 
        z [1] [12] = 65.86744578591832 
        z [1] [13] = 58.536923628716444 
        z [1] [14] = 53.406955046744486 
        z [1] [15] = 54.32434012322748 
        z [1] [16] = 59.262575300427685 
        z [1] [17] = 61.39304959518778 
        z [1] [18] = 61.18723018894222 
        z [1] [19] = 59.557273055930686 
        z [1] [20] = 56.59721206205633 
        z [1] [21] = 53.792387757643645 
        z [1] [22] = 59.29731697591234 
        z [1] [23] = 67.79839421576057 
        z [1] [24] = 72.73046550714162 
        z [1] [25] = 74.83281125472179 
        z [1] [26] = 75.52805873725103 
        z [1] [27] = 75.54965603783843 
        z [1] [28] = 74.76418910654124 
        z [1] [29] = 73.04888833163406 
        z [1] [30] = 71.48504983970864 
        z [1] [31] = 71.63624825105319 
        z [1] [32] = 72.56114662007967 
        z [1] [33] = 73.12702835317927 
        z [1] [34] = 73.2141284003847 
        z [1] [35] = 73.0388698848846 
        z [1] [36] = 73.05137644456468 
        z [1] [37] = 73.57263060573491 
        z [1] [38] = 74.4459590747993 
        z [1] [39] = 75.23463850271756 
        z [1] [40] = 75.76094588202584 
        z [1] [41] = 76.20019230353624 
        z [1] [42] = 76.5751673847727 
        z [1] [43] = 76.68214726256726 
        z [1] [44] = 76.415362166162 
        z [1] [45] = 75.86035898146318 
        z [1] [46] = 75.46754264666637 
        z [1] [47] = 75.74710932520793 
        z [1] [48] = 76.39850409400773 
        z [1] [49] = 76.80702232161359 
        z [1] [50] = 76.66084521129008 
        z [1] [51] = 76.24662954488544 
        z [1] [52] = 75.88266730901393 
        z [1] [53] = 75.33051060399625 
        z [1] [54] = 75.20792541319251 
        z [1] [55] = 75.75084754159461 
        z [1] [56] = 76.07342927349652 
        z [1] [57] = 76.10819014991945 
        z [1] [58] = 76.02444176869463 
        z [1] [59] = 75.72192053185141 
        z [1] [60] = 75.42868805779896 
        z [1] [61] = 75.47530837804801 
        z [1] [62] = 75.83273337213902 
        z [1] [63] = 76.3951827545818 
        z [1] [64] = 76.80395721349383 
        z [1] [65] = 76.87524070220627 
        z [1] [66] = 76.75531592836023 
        z [1] [67] = 76.4516344508643 
        z [1] [68] = 75.96322815895499 
        z [1] [69] = 75.6114317506824 
        z [1] [70] = 75.38166136391203 
        z [1] [71] = 74.95176783837782 
        z [1] [72] = 74.35885452338287 
        z [1] [73] = 73.94153598510039 
        z [1] [74] = 73.95425013602524 
        z [1] [75] = 74.38324010500627 
        z [1] [76] = 75.1046584747267 
        z [1] [77] = 75.78959359157048 
        z [1] [78] = 76.19576105223774 
        z [1] [79] = 76.38364440587523 
        z [1] [80] = 76.47964350253534 
        z [1] [81] = 76.50888500940783 
        z [1] [82] = 76.44067442808705 
        z [1] [83] = 76.32836893372325 
        z [1] [84] = 76.11608063657249 
        z [1] [85] = 75.21433734698549 
        z [1] [86] = 72.51170457375511 
        z [1] [87] = 67.27853110212641 
        z [1] [88] = 60.20979779126672 
        z [1] [89] = 52.92073393055584 
        z [1] [90] = 46.80630943309693 
        z [1] [91] = 46.3626746311749 
        z [1] [92] = 54.293644472749214 
        z [1] [93] = 59.62283992244125 
        z [1] [94] = 60.989445201039956 
        z [1] [95] = 59.17869517101181 
        z [1] [96] = 61.209254663691055 
        z [1] [97] = 68.62218633421858 
        z [1] [98] = 72.99369915083295 
        z [1] [99] = 74.44090385881965 
        z [1] [100] = 73.81296484032582 
        z [1] [101] = 71.73194936310732 
        z [1] [102] = 68.80898406168978 
        z [1] [103] = 66.15990228559288 
        z [1] [104] = 64.60180833772833 
        z [1] [105] = 64.69700994788097 
        z [1] [106] = 65.36770083481717 
        z [1] [107] = 64.80545405906486 
        z [1] [108] = 63.72512174043504 
        z [1] [109] = 63.75747750817367 
        z [1] [110] = 63.52388587924182 
        z [1] [111] = 61.587835991437515 
        z [1] [112] = 58.67099191136515 
        z [1] [113] = 62.759356933773205 
        z [1] [114] = 69.45609327175265 
        z [1] [115] = 73.18278925181153 
        z [1] [116] = 74.68790751275552 
        z [1] [117] = 74.79257073088345 
        z [1] [118] = 74.12911762047275 
        z [1] [119] = 72.95623181484585 
        z [1] [120] = 70.97891342211355 
        z [1] [121] = 68.11565094286311 
        z [1] [122] = 65.18194060814788 
        z [1] [123] = 63.598667374076506 
        z [1] [124] = 63.222612943613655 
        z [1] [125] = 62.519187764117305 
        z [1] [126] = 60.43710585789202 
        z [1] [127] = 56.21407561860448 
        z [1] [128] = 49.90366219765718 
        z [1] [129] = 47.33188206393936 
        z [1] [130] = 52.8253700463478 
        z [1] [131] = 57.180726282487896 
        z [1] [132] = 58.59565365647933 
        z [1] [133] = 57.214453371232054 
        z [1] [134] = 58.15020569492497 
        z [1] [135] = 66.32550049836682 
        z [1] [136] = 71.47217790834212 
        z [1] [137] = 73.09144682067603 
        z [1] [138] = 71.83901795840468 
        z [1] [139] = 68.59433250214829 
        z [1] [140] = 65.39251759852206 
        z [1] [141] = 62.46293485504768 
        z [1] [142] = 57.68257262916062 
        z [1] [143] = 51.886332813812466 
        z [1] [144] = 48.1146467177549 
        z [1] [145] = 47.87958029064513 
        z [1] [146] = 54.00310079287009 
        z [1] [147] = 58.906120809881216 
        z [1] [148] = 62.5906651419149 
        z [1] [149] = 65.17844391626498 
        z [1] [150] = 66.62511347183853 
        z [1] [151] = 66.76828488533629 
        z [1] [152] = 65.22143836521576 
        z [1] [153] = 61.98129382098875 
        z [1] [154] = 63.85119795926845 
        z [1] [155] = 70.66810569517507 
        z [1] [156] = 74.50093236119724 
        z [1] [157] = 75.78690437422425 
        z [1] [158] = 75.80907206284414 
        z [1] [159] = 75.53186648159136 
        z [1] [160] = 75.23592756638425 
        z [1] [161] = 75.14606738642337 
        z [1] [162] = 75.56499644069898 
        z [1] [163] = 76.1546043347157 
        z [1] [164] = 76.51385778669348 
        z [1] [165] = 76.60559962824459 
        z [1] [166] = 76.54281067708185 
        z [1] [167] = 76.4071742491754 
        z [1] [168] = 76.11455558095648 
        z [1] [169] = 75.75372474877254 
        z [1] [170] = 75.83091286982948 
        z [1] [171] = 76.12259130415632 
        z [1] [172] = 76.15788236511223 
        z [1] [173] = 75.88473456552506 
        z [1] [174] = 75.2951550060093 
        z [1] [175] = 74.27947353978499 
        z [1] [176] = 72.35337191224187 
        z [1] [177] = 68.71683886042969 
        z [1] [178] = 63.44655026978539 
        z [1] [179] = 59.08164918130184 
        z [1] [180] = 56.955038534665604 
        z [1] [181] = 55.05329019879282 
        z [1] [182] = 54.01583381391313 
        z [1] [183] = 55.06384378416019 
        z [1] [184] = 56.239055397652606 
        z [1] [185] = 56.326723371587946 
        z [1] [186] = 62.09246906845199 
        z [1] [187] = 69.32236370269986 
        z [1] [188] = 73.02515651975224 
        z [1] [189] = 74.12962494648407 
        z [1] [190] = 74.29976146268064 
        z [1] [191] = 74.33086011221332 
        z [1] [192] = 73.71530413693968 
        z [1] [193] = 71.75062212635248 
        z [1] [194] = 68.52711516614106 
        z [1] [195] = 65.14518138777493 
        z [1] [196] = 61.18322526300554 
        z [1] [197] = 55.5321336274568 
        z [1] [198] = 48.93781304274999 
        z [1] [199] = 46.47023522044388 
        z [1] [200] = 47.627436449893274 
        z [1] [201] = 51.296066557050544 
        z [1] [202] = 53.59496941242948 
        z [1] [203] = 53.95737935959154 
        z [1] [204] = 54.348559070883915 
        z [1] [205] = 54.895547982198224 
        z [1] [206] = 54.14653125300344 
        z [1] [207] = 54.70918668870395 
        z [1] [208] = 61.69231019535145 
        z [1] [209] = 67.06806673290436 
        z [1] [210] = 69.463519956957 
        z [1] [211] = 70.56384365295992 
        z [1] [212] = 71.47027683387589 
        z [1] [213] = 71.71618492970833 
        z [1] [214] = 71.2390185645867 
        z [1] [215] = 70.71141597064185 
        z [1] [216] = 70.4101228308218 
        z [1] [217] = 70.10780170328816 
        z [1] [218] = 69.80563378257625 
        z [1] [219] = 69.74197264313999 
        z [1] [220] = 70.24452550708573 
        z [1] [221] = 70.49278011820576 
        z [1] [222] = 70.26724393047695 
        z [1] [223] = 70.12605827576421 
        z [1] [224] = 70.0461852655039 
        z [1] [225] = 69.96713495053395 
        z [1] [226] = 69.81543511349379 
        z [1] [227] = 69.57036049871195 
        z [1] [228] = 69.06097420192764 
        z [1] [229] = 68.05541297632382 
        z [1] [230] = 66.32153100550171 
        z [1] [231] = 63.382316690353406 
        z [1] [232] = 58.324509503935865 
        z [1] [233] = 50.76068610896225 
        z [1] [234] = 47.10306326108325 
        z [1] [235] = 49.30226265755142 
        z [1] [236] = 55.104799636039374 
        z [1] [237] = 58.281419677227746 
        z [1] [238] = 58.4749278400174 
        z [1] [239] = 57.20452487867643 
        z [1] [240] = 55.52135921495086 
        z [1] [241] = 53.278468347419626 
        z [1] [242] = 50.65137297464738 
        z [1] [243] = 47.60877157717943 
        z [1] [244] = 45.41367179721142 
        z [1] [245] = 45.005781605692015 
        z [1] [246] = 44.63687159859095 
        z [1] [247] = 45.11966142480886 
        z [1] [248] = 45.24782757913363 
        z [1] [249] = 43.003386669396576 
        z [1] [250] = 39.89896645767851 
        z [1] [251] = 40.63554351519813 
        z [1] [252] = 40.66950178490945 
        z [1] [253] = 39.7344403809235 
