# Supplementary material for: Prenuclear L∗+H Activates Alternatives for the Accented Word
Source: Front Psychol. 2019 Sep 24;10:1993. doi: 10.3389/fpsyg.2019.01993 (PMC6769128; doi:10.3389/fpsyg.2019.01993)
Supplement: Supplementary file 1 [file Data_Sheet_1.zip › control_1_4.pitch]

File type = "ooTextFile"
Object class = "Pitch 1"

xmin = 0 
xmax = 2.193718820861678 
nx = 84 
dx = 0.025 
x1 = 0.059359410430839074 
ceiling = 450 
maxnCandidates = 15 
frame []: 
    frame [1]:
        intensity = 0.49565182013738945 
        nCandidates = 5 
        candidate []: 
            candidate [1]:
                frequency = 0 
                strength = 0 
            candidate [2]:
                frequency = 336.73225523695424 
                strength = 0.3735842314113071 
            candidate [3]:
                frequency = 161.12035638019353 
                strength = 0.40968420902027974 
            candidate [4]:
                frequency = 34.41490995732872 
                strength = 0.24322987157165477 
            candidate [5]:
                frequency = 34.17962366741128 
                strength = 0.2520798002405009 
    frame [2]:
        intensity = 0.547714260358793 
        nCandidates = 5 
        candidate []: 
            candidate [1]:
                frequency = 0 
                strength = 0 
            candidate [2]:
                frequency = 500.00240598775923 
                strength = 0.292085535148757 
            candidate [3]:
                frequency = 252.75745675117773 
                strength = 0.23935369135866247 
            candidate [4]:
                frequency = 92.81735612994548 
                strength = 0.2458490258311523 
            candidate [5]:
                frequency = 78.33571305664628 
                strength = 0.32552936172466523 
    frame [3]:
        intensity = 0.7105092589682822 
        nCandidates = 8 
        candidate []: 
            candidate [1]:
                frequency = 175.76770725716008 
                strength = 0.47282233891371434 
            candidate [2]:
                frequency = 519.1232540912408 
                strength = 0.30006829211586206 
            candidate [3]:
                frequency = 0 
                strength = 0 
            candidate [4]:
                frequency = 90.39302949885679 
                strength = 0.3312578866773506 
            candidate [5]:
                frequency = 78.63213029938508 
                strength = 0.26865625685508543 
            candidate [6]:
                frequency = 77.11968049507665 
                strength = 0.24515968061821547 
            candidate [7]:
                frequency = 59.76759156110676 
                strength = 0.3327717100644227 
            candidate [8]:
                frequency = 53.450130727460014 
                strength = 0.22503009362906248 
    frame [4]:
        intensity = 0.4801662039156523 
        nCandidates = 6 
        candidate []: 
            candidate [1]:
                frequency = 176.85787505611077 
                strength = 0.8433721154208488 
            candidate [2]:
                frequency = 0 
                strength = 0 
            candidate [3]:
                frequency = 88.46594848069927 
                strength = 0.7505468785204206 
            candidate [4]:
                frequency = 58.88999924730304 
                strength = 0.6935438536513059 
            candidate [5]:
                frequency = 44.12591501744309 
                strength = 0.6462654652811799 
            candidate [6]:
                frequency = 35.266603374825685 
                strength = 0.5762269302225097 
    frame [5]:
        intensity = 0.5894023742563693 
        nCandidates = 6 
        candidate []: 
            candidate [1]:
                frequency = 177.96966468329256 
                strength = 0.8857753114579102 
            candidate [2]:
                frequency = 0 
                strength = 0 
            candidate [3]:
                frequency = 88.91658691023731 
                strength = 0.7114730011409967 
            candidate [4]:
                frequency = 59.16965381400343 
                strength = 0.5594704888422852 
            candidate [5]:
                frequency = 44.277442059379894 
                strength = 0.4343400078820238 
            candidate [6]:
                frequency = 35.36402951890627 
                strength = 0.3213504217289277 
    frame [6]:
        intensity = 0.12075570986573887 
        nCandidates = 3 
        candidate []: 
            candidate [1]:
                frequency = 176.3406258040348 
                strength = 0.7260743488009039 
            candidate [2]:
                frequency = 0 
                strength = 0 
            candidate [3]:
                frequency = 87.80532089433156 
                strength = 0.37851515500830807 
    frame [7]:
        intensity = 0.026448561289442358 
        nCandidates = 15 
        candidate []: 
            candidate [1]:
                frequency = 0 
                strength = 0 
            candidate [2]:
                frequency = 7735.113105154928 
                strength = 0.7887279415535128 
            candidate [3]:
                frequency = 2883.709813993606 
                strength = 0.7469180896483488 
            candidate [4]:
                frequency = 2102.8724635650547 
                strength = 0.7244237676037721 
            candidate [5]:
                frequency = 1694.813031280011 
                strength = 0.6676809730662643 
            candidate [6]:
                frequency = 1312.109807069963 
                strength = 0.6192081270724764 
            candidate [7]:
                frequency = 1170.5618775469136 
                strength = 0.6051108428891611 
            candidate [8]:
                frequency = 1055.809258889855 
                strength = 0.6253321459098543 
            candidate [9]:
                frequency = 932.8607336153929 
                strength = 0.5790121624877368 
            candidate [10]:
                frequency = 805.0739759654549 
                strength = 0.5428326510587705 
            candidate [11]:
                frequency = 700.8041132758905 
                strength = 0.5010155077775237 
            candidate [12]:
                frequency = 168.91122365100549 
                strength = 0.5198601342736592 
            candidate [13]:
                frequency = 165.43696687796486 
                strength = 0.5237439940244806 
            candidate [14]:
                frequency = 172.59263619146878 
                strength = 0.5200406215425626 
            candidate [15]:
                frequency = 179.65141194275975 
                strength = 0.5219584789331462 
    frame [8]:
        intensity = 0.5859397990400016 
        nCandidates = 12 
        candidate []: 
            candidate [1]:
                frequency = 0 
                strength = 0 
            candidate [2]:
                frequency = 6094.288250028992 
                strength = 0.39917315196039815 
            candidate [3]:
                frequency = 2839.8716800148823 
                strength = 0.37196826442018166 
            candidate [4]:
                frequency = 2066.137842128987 
                strength = 0.304971726545333 
            candidate [5]:
                frequency = 1059.2715641487985 
                strength = 0.2599009023085508 
            candidate [6]:
                frequency = 927.6548695940911 
                strength = 0.264070791025514 
            candidate [7]:
                frequency = 801.7605080307407 
                strength = 0.23620731782425627 
            candidate [8]:
                frequency = 696.8963369096035 
                strength = 0.2681443770175283 
            candidate [9]:
                frequency = 545.2789115382188 
                strength = 0.33605379115209794 
            candidate [10]:
                frequency = 497.721532043665 
                strength = 0.30997703614638344 
            candidate [11]:
                frequency = 460.611273495015 
                strength = 0.2520525018194422 
            candidate [12]:
                frequency = 399.8471141712404 
                strength = 0.2638330685887557 
    frame [9]:
        intensity = 0.2867323539529705 
        nCandidates = 15 
        candidate []: 
            candidate [1]:
                frequency = 280.3071052955326 
                strength = 0.5442313243383938 
            candidate [2]:
                frequency = 6171.35979750204 
                strength = 0.6949925556194059 
            candidate [3]:
                frequency = 2849.166022737532 
                strength = 0.6236517915051815 
            candidate [4]:
                frequency = 2054.003339824755 
                strength = 0.4945756167405247 
            candidate [5]:
                frequency = 1446.9144926839151 
                strength = 0.27797806991311763 
            candidate [6]:
                frequency = 322.85667156744836 
                strength = 0.3851148090949945 
            candidate [7]:
                frequency = 306.4767053328612 
                strength = 0.46383513707873225 
            candidate [8]:
                frequency = 291.90739844603985 
                strength = 0.5149561151011957 
            candidate [9]:
                frequency = 0 
                strength = 0 
            candidate [10]:
                frequency = 268.46819499565646 
                strength = 0.5233333434962537 
            candidate [11]:
                frequency = 258.19086944840535 
                strength = 0.4378206084908641 
            candidate [12]:
                frequency = 133.80321560624293 
                strength = 0.2916742491940227 
            candidate [13]:
                frequency = 143.77958211928063 
                strength = 0.27696549503437334 
            candidate [14]:
                frequency = 140.19148062891418 
                strength = 0.3089170066982427 
            candidate [15]:
                frequency = 137.28132043363408 
                strength = 0.3134060495128962 
    frame [10]:
        intensity = 0.8640103185995713 
        nCandidates = 7 
        candidate []: 
            candidate [1]:
                frequency = 269.91576595211427 
                strength = 0.841817036340682 
            candidate [2]:
                frequency = 0 
                strength = 0 
            candidate [3]:
                frequency = 134.45636105592067 
                strength = 0.706016038830844 
            candidate [4]:
                frequency = 89.56178453704685 
                strength = 0.5860079928405191 
            candidate [5]:
                frequency = 67.15375920082028 
                strength = 0.4704994104809086 
            candidate [6]:
                frequency = 53.774193552232795 
                strength = 0.3753804335885161 
            candidate [7]:
                frequency = 44.87806422438484 
                strength = 0.28549535055694963 
    frame [11]:
        intensity = 0.9303947711995673 
        nCandidates = 10 
        candidate []: 
            candidate [1]:
                frequency = 269.35692048352263 
                strength = 0.9435327441020854 
            candidate [2]:
                frequency = 0 
                strength = 0 
            candidate [3]:
                frequency = 134.5778411722364 
                strength = 0.884893788603126 
            candidate [4]:
                frequency = 89.69334330824654 
                strength = 0.8258719813136228 
            candidate [5]:
                frequency = 67.27325974227189 
                strength = 0.7679171725392808 
            candidate [6]:
                frequency = 53.84343624381901 
                strength = 0.7134724875909637 
            candidate [7]:
                frequency = 44.90584465675264 
                strength = 0.6594799308757799 
            candidate [8]:
                frequency = 38.52481208573098 
                strength = 0.6095478719127784 
            candidate [9]:
                frequency = 33.72579445882111 
                strength = 0.5606235716019682 
            candidate [10]:
                frequency = 29.99490729728719 
                strength = 0.5111177710977696 
    frame [12]:
        intensity = 0.8122925778584069 
        nCandidates = 9 
        candidate []: 
            candidate [1]:
                frequency = 269.85649600787985 
                strength = 0.9537696700838927 
            candidate [2]:
                frequency = 0 
                strength = 0 
            candidate [3]:
                frequency = 135.11395131652364 
                strength = 0.8982575741199659 
            candidate [4]:
                frequency = 89.99640859864105 
                strength = 0.828238247476339 
            candidate [5]:
                frequency = 67.51300354913413 
                strength = 0.7501414722568657 
            candidate [6]:
                frequency = 53.9867051736501 
                strength = 0.6732298129200027 
            candidate [7]:
                frequency = 44.96456684921266 
                strength = 0.5967185429062413 
            candidate [8]:
                frequency = 38.54199613433165 
                strength = 0.5262314828372797 
            candidate [9]:
                frequency = 33.69893536935334 
                strength = 0.45775615822654503 
    frame [13]:
        intensity = 0.4688561477858199 
        nCandidates = 15 
        candidate []: 
            candidate [1]:
                frequency = 264.90581941884585 
                strength = 0.6076275634475274 
            candidate [2]:
                frequency = 6382.827338148954 
                strength = 0.7531753713070877 
            candidate [3]:
                frequency = 3264.831064006972 
                strength = 0.5505852875812363 
            candidate [4]:
                frequency = 2070.001498166259 
                strength = 0.4245098094602506 
            candidate [5]:
                frequency = 128.10668593069758 
                strength = 0.39608340864410463 
            candidate [6]:
                frequency = 90.53882187606888 
                strength = 0.3856842050297653 
            candidate [7]:
                frequency = 0 
                strength = 0 
            candidate [8]:
                frequency = 254.08538394615928 
                strength = 0.556179015177665 
            candidate [9]:
                frequency = 243.92080835805683 
                strength = 0.4542125167641952 
            candidate [10]:
                frequency = 88.9455426424336 
                strength = 0.390400737126919 
            candidate [11]:
                frequency = 89.56772858722503 
                strength = 0.39582200307842497 
            candidate [12]:
                frequency = 139.84496651888952 
                strength = 0.4148116926053715 
            candidate [13]:
                frequency = 136.4205354078861 
                strength = 0.5069022782752127 
            candidate [14]:
                frequency = 133.17449000177697 
                strength = 0.512171251670879 
            candidate [15]:
                frequency = 130.27902803703563 
                strength = 0.4706688570772797 
    frame [14]:
        intensity = 0.523421155889012 
        nCandidates = 5 
        candidate []: 
            candidate [1]:
                frequency = 0 
                strength = 0 
            candidate [2]:
                frequency = 6623.538439647796 
                strength = 0.5756569716723783 
            candidate [3]:
                frequency = 3304.6225578389885 
                strength = 0.3105649676116691 
            candidate [4]:
                frequency = 2049.211316946603 
                strength = 0.3140922821625232 
            candidate [5]:
                frequency = 1569.0551449453503 
                strength = 0.2785596092670432 
    frame [15]:
        intensity = 0.25124513997074543 
        nCandidates = 15 
        candidate []: 
            candidate [1]:
                frequency = 0 
                strength = 0 
            candidate [2]:
                frequency = 6612.993264491316 
                strength = 0.6021766600445438 
            candidate [3]:
                frequency = 3322.981638120108 
                strength = 0.41617798354023117 
            candidate [4]:
                frequency = 2062.8855383516757 
                strength = 0.41186038073717013 
            candidate [5]:
                frequency = 1570.6358139600288 
                strength = 0.37042308517421 
            candidate [6]:
                frequency = 1277.4815764440411 
                strength = 0.3188558368662312 
            candidate [7]:
                frequency = 882.3906405617055 
                strength = 0.23588252633317588 
            candidate [8]:
                frequency = 677.6515628805624 
                strength = 0.2502914609077686 
            candidate [9]:
                frequency = 612.6791791209334 
                strength = 0.236966133839238 
            candidate [10]:
                frequency = 502.02104848063624 
                strength = 0.23338178418679625 
            candidate [11]:
                frequency = 406.15593652735345 
                strength = 0.2683773227286575 
            candidate [12]:
                frequency = 383.54817260548646 
                strength = 0.2613612235548278 
            candidate [13]:
                frequency = 175.75283900231523 
                strength = 0.2685255902554412 
            candidate [14]:
                frequency = 180.33629637446032 
                strength = 0.25932495572505526 
            candidate [15]:
                frequency = 197.64609001221612 
                strength = 0.25615802183119296 
    frame [16]:
        intensity = 0.08218490601843594 
        nCandidates = 15 
        candidate []: 
            candidate [1]:
                frequency = 0 
                strength = 0 
            candidate [2]:
                frequency = 6306.841152006542 
                strength = 0.6125818229222656 
            candidate [3]:
                frequency = 3122.5683916171124 
                strength = 0.4727826653287683 
            candidate [4]:
                frequency = 2072.393208530683 
                strength = 0.5238889322470032 
            candidate [5]:
                frequency = 1568.8362164250063 
                strength = 0.48225512838103357 
            candidate [6]:
                frequency = 1258.792806885558 
                strength = 0.42039240561500113 
            candidate [7]:
                frequency = 1045.8832775691737 
                strength = 0.35826222875586133 
            candidate [8]:
                frequency = 898.2330897113144 
                strength = 0.3918043780158016 
            candidate [9]:
                frequency = 790.362769459634 
                strength = 0.42400517811141547 
            candidate [10]:
                frequency = 419.4669986029354 
                strength = 0.3649014371056728 
            candidate [11]:
                frequency = 628.8116962313786 
                strength = 0.3849147627128951 
            candidate [12]:
                frequency = 572.6068839102437 
                strength = 0.40078234762617676 
            candidate [13]:
                frequency = 524.5828289515106 
                strength = 0.3753699265242444 
            candidate [14]:
                frequency = 483.7989443696219 
                strength = 0.356357697689429 
            candidate [15]:
                frequency = 449.9921329747751 
                strength = 0.36182875317351443 
    frame [17]:
        intensity = 0.3243079936279319 
        nCandidates = 15 
        candidate []: 
            candidate [1]:
                frequency = 0 
                strength = 0 
            candidate [2]:
                frequency = 6067.394131277178 
                strength = 0.5598973851518384 
            candidate [3]:
                frequency = 3045.5817286372367 
                strength = 0.37687953955004017 
            candidate [4]:
                frequency = 2047.7948405662116 
                strength = 0.38395004701450997 
            candidate [5]:
                frequency = 1556.3949714588337 
                strength = 0.31222364840399836 
            candidate [6]:
                frequency = 1241.9503396245468 
                strength = 0.26060762298466467 
            candidate [7]:
                frequency = 787.3221790965486 
                strength = 0.24661238076816192 
            candidate [8]:
                frequency = 175.40991705909855 
                strength = 0.2899528962440268 
            candidate [9]:
                frequency = 451.2118872267743 
                strength = 0.27233332489921713 
            candidate [10]:
                frequency = 420.37669339187653 
                strength = 0.2569449467075008 
            candidate [11]:
                frequency = 161.87441755113008 
                strength = 0.30804683296634555 
            candidate [12]:
                frequency = 350.975189938992 
                strength = 0.27323125803589937 
            candidate [13]:
                frequency = 157.67347339292172 
                strength = 0.28475016249573937 
            candidate [14]:
                frequency = 315.26261023822036 
                strength = 0.2544344609030521 
            candidate [15]:
                frequency = 300.0580097651425 
                strength = 0.27168737707364327 
    frame [18]:
        intensity = 0.23123962669475348 
        nCandidates = 15 
        candidate []: 
            candidate [1]:
                frequency = 241.94208245461627 
                strength = 0.5297813276554804 
            candidate [2]:
                frequency = 5988.201759357897 
                strength = 0.8133376618261645 
            candidate [3]:
                frequency = 3031.1973453958262 
                strength = 0.663552491970981 
            candidate [4]:
                frequency = 2040.0470102409574 
                strength = 0.5494142819907366 
            candidate [5]:
                frequency = 1567.1010655813388 
                strength = 0.3592847543388752 
            candidate [6]:
                frequency = 119.45161975422614 
                strength = 0.3696270362574844 
            candidate [7]:
                frequency = 284.2243316847691 
                strength = 0.37766376841454025 
            candidate [8]:
                frequency = 272.1924677011676 
                strength = 0.4508989113404663 
            candidate [9]:
                frequency = 261.42015212114796 
                strength = 0.5083437889794391 
            candidate [10]:
                frequency = 251.3663458101549 
                strength = 0.5281537146827171 
            candidate [11]:
                frequency = 0 
                strength = 0 
            candidate [12]:
                frequency = 237.4541927998557 
                strength = 0.49192365740325017 
            candidate [13]:
                frequency = 231.40459067677023 
                strength = 0.4927418198048363 
            candidate [14]:
                frequency = 226.52468690732013 
                strength = 0.4380448905216884 
            candidate [15]:
                frequency = 117.11032543623888 
                strength = 0.364369470534582 
    frame [19]:
        intensity = 0.5100361634949879 
        nCandidates = 8 
        candidate []: 
            candidate [1]:
                frequency = 231.24163285940782 
                strength = 0.8889555897021414 
            candidate [2]:
                frequency = 0 
                strength = 0 
            candidate [3]:
                frequency = 115.0584583685061 
                strength = 0.7977361190270955 
            candidate [4]:
                frequency = 76.49006652844294 
                strength = 0.7188739829151607 
            candidate [5]:
                frequency = 57.251182680407936 
                strength = 0.661430077762922 
            candidate [6]:
                frequency = 45.764677609857635 
                strength = 0.609466348521632 
            candidate [7]:
                frequency = 38.18167115803415 
                strength = 0.5500574594427846 
            candidate [8]:
                frequency = 32.7507227704469 
                strength = 0.4830839538578747 
    frame [20]:
        intensity = 0.6697019220494094 
        nCandidates = 8 
        candidate []: 
            candidate [1]:
                frequency = 229.27827304760143 
                strength = 0.9851214166893267 
            candidate [2]:
                frequency = 0 
                strength = 0 
            candidate [3]:
                frequency = 114.59306251069962 
                strength = 0.957012639397516 
            candidate [4]:
                frequency = 76.35859127577609 
                strength = 0.9195898557765382 
            candidate [5]:
                frequency = 57.243278960956474 
                strength = 0.8797590584620278 
            candidate [6]:
                frequency = 45.76867834011507 
                strength = 0.8402197372753775 
            candidate [7]:
                frequency = 38.121194652382215 
                strength = 0.8018043276750377 
            candidate [8]:
                frequency = 32.657385955625024 
                strength = 0.7642017406837236 
    frame [21]:
        intensity = 0.7955184741054953 
        nCandidates = 8 
        candidate []: 
            candidate [1]:
                frequency = 224.75668116058807 
                strength = 0.9806818510341209 
            candidate [2]:
                frequency = 0 
                strength = 0 
            candidate [3]:
                frequency = 112.39094216597918 
                strength = 0.9308158426087293 
            candidate [4]:
                frequency = 74.95267512322819 
                strength = 0.8623959461833695 
            candidate [5]:
                frequency = 56.23767477121854 
                strength = 0.7862705629863382 
            candidate [6]:
                frequency = 45.006242712415606 
                strength = 0.710182119506894 
            candidate [7]:
                frequency = 37.51271775460217 
                strength = 0.638591966162667 
            candidate [8]:
                frequency = 32.15426522353532 
                strength = 0.5735755187182457 
    frame [22]:
        intensity = 0.6144835887354086 
        nCandidates = 14 
        candidate []: 
            candidate [1]:
                frequency = 217.36629540372215 
                strength = 0.9325698626214914 
            candidate [2]:
                frequency = 5962.534867975733 
                strength = 0.9539302603430297 
            candidate [3]:
                frequency = 3542.363265185526 
                strength = 0.8909325692801985 
            candidate [4]:
                frequency = 2199.1250218784858 
                strength = 0.7824879137416785 
            candidate [5]:
                frequency = 225.67400319833263 
                strength = 0.9070784610444366 
            candidate [6]:
                frequency = 0 
                strength = 0 
            candidate [7]:
                frequency = 212.6184043469442 
                strength = 0.9246278913016389 
            candidate [8]:
                frequency = 109.08859060066088 
                strength = 0.8582996654455434 
            candidate [9]:
                frequency = 73.03607162715184 
                strength = 0.7561992092192222 
            candidate [10]:
                frequency = 72.32444430047981 
                strength = 0.7645306254868275 
            candidate [11]:
                frequency = 54.306368300511586 
                strength = 0.6616372929723817 
            candidate [12]:
                frequency = 43.498511740777396 
                strength = 0.5595367454056218 
            candidate [13]:
                frequency = 36.25591340089065 
                strength = 0.4695084574920487 
            candidate [14]:
                frequency = 31.07175609634537 
                strength = 0.394940579483056 
    frame [23]:
        intensity = 0.5125355599933918 
        nCandidates = 15 
        candidate []: 
            candidate [1]:
                frequency = 212.03031661644155 
                strength = 0.5802335931460412 
            candidate [2]:
                frequency = 5834.694832878562 
                strength = 0.8268299001831853 
            candidate [3]:
                frequency = 3065.3764217786556 
                strength = 0.6424686699656966 
            candidate [4]:
                frequency = 2102.673917015457 
                strength = 0.6293697337472782 
            candidate [5]:
                frequency = 1543.8981926529782 
                strength = 0.5223937532190278 
            candidate [6]:
                frequency = 105.3727837170911 
                strength = 0.48152616007950744 
            candidate [7]:
                frequency = 204.5464995636214 
                strength = 0.5665266842554858 
            candidate [8]:
                frequency = 197.37132165841524 
                strength = 0.5285410276840052 
            candidate [9]:
                frequency = 109.20503047953405 
                strength = 0.49205944374491506 
            candidate [10]:
                frequency = 107.23320058526775 
                strength = 0.5025370516784973 
            candidate [11]:
                frequency = 235.90802763173488 
                strength = 0.5108363318247438 
            candidate [12]:
                frequency = 226.48591413455134 
                strength = 0.5486537029412323 
            candidate [13]:
                frequency = 220.34542788612316 
                strength = 0.5400495215713064 
            candidate [14]:
                frequency = 217.6282813250895 
                strength = 0.5454900697878341 
            candidate [15]:
                frequency = 0 
                strength = 0 
    frame [24]:
        intensity = 0.6924228259239633 
        nCandidates = 15 
        candidate []: 
            candidate [1]:
                frequency = 211.66786392302959 
                strength = 0.7402665264717896 
            candidate [2]:
                frequency = 6171.274027957118 
                strength = 0.8959823895708644 
            candidate [3]:
                frequency = 3247.23487770244 
                strength = 0.7089557281236213 
            candidate [4]:
                frequency = 2128.1624055139287 
                strength = 0.4988441924040857 
            candidate [5]:
                frequency = 1590.3730150170343 
                strength = 0.25744630315133116 
            candidate [6]:
                frequency = 0 
                strength = 0 
            candidate [7]:
                frequency = 205.53490195745746 
                strength = 0.7147171561518254 
            candidate [8]:
                frequency = 107.09339873154124 
                strength = 0.4568784693056956 
            candidate [9]:
                frequency = 105.3027153982134 
                strength = 0.4986531038224573 
            candidate [10]:
                frequency = 103.80935568285616 
                strength = 0.5150827489365959 
            candidate [11]:
                frequency = 102.2294809846886 
                strength = 0.49003776058357046 
            candidate [12]:
                frequency = 70.48238652227947 
                strength = 0.3377326002495349 
            candidate [13]:
                frequency = 69.68841762694142 
                strength = 0.3752449568182058 
            candidate [14]:
                frequency = 68.92417604193334 
                strength = 0.3928393251702888 
            candidate [15]:
                frequency = 68.16848133616864 
                strength = 0.3814552234560249 
    frame [25]:
        intensity = 0.8505632241637178 
        nCandidates = 7 
        candidate []: 
            candidate [1]:
                frequency = 200.3313899642875 
                strength = 0.8715790037771685 
            candidate [2]:
                frequency = 0 
                strength = 0 
            candidate [3]:
                frequency = 99.67987391982611 
                strength = 0.7190222407278467 
            candidate [4]:
                frequency = 66.37740253299208 
                strength = 0.6021088928930467 
            candidate [5]:
                frequency = 49.780285053953534 
                strength = 0.4905206092215293 
            candidate [6]:
                frequency = 39.841997628930116 
                strength = 0.39399916040280214 
            candidate [7]:
                frequency = 33.208537955472295 
                strength = 0.3268762830495249 
    frame [26]:
        intensity = 0.834961120647069 
        nCandidates = 7 
        candidate []: 
            candidate [1]:
                frequency = 195.62794860126547 
                strength = 0.9816293733999745 
            candidate [2]:
                frequency = 0 
                strength = 0 
            candidate [3]:
                frequency = 97.76685862398404 
                strength = 0.946522015664466 
            candidate [4]:
                frequency = 65.15677662386521 
                strength = 0.9020374714158499 
            candidate [5]:
                frequency = 48.859611020156215 
                strength = 0.852795377866028 
            candidate [6]:
                frequency = 39.08593452880214 
                strength = 0.8031073370640242 
            candidate [7]:
                frequency = 32.573814886156406 
                strength = 0.755197551543123 
    frame [27]:
        intensity = 0.8044591344213267 
        nCandidates = 7 
        candidate []: 
            candidate [1]:
                frequency = 194.10051149158406 
                strength = 0.9855880444379113 
            candidate [2]:
                frequency = 0 
                strength = 0 
            candidate [3]:
                frequency = 97.03103438547447 
                strength = 0.9509547614164481 
            candidate [4]:
                frequency = 64.66724688913959 
                strength = 0.9026815725009575 
            candidate [5]:
                frequency = 48.474845376114224 
                strength = 0.849415353935758 
            candidate [6]:
                frequency = 38.75318914755765 
                strength = 0.7969483406882044 
            candidate [7]:
                frequency = 32.26593898872832 
                strength = 0.74892980894556 
    frame [28]:
        intensity = 0.5468681943539768 
        nCandidates = 7 
        candidate []: 
            candidate [1]:
                frequency = 192.49180911505437 
                strength = 0.9513459648958614 
            candidate [2]:
                frequency = 0 
                strength = 0 
            candidate [3]:
                frequency = 96.17241755230519 
                strength = 0.8431736234248265 
            candidate [4]:
                frequency = 63.93986556827221 
                strength = 0.720550050765673 
            candidate [5]:
                frequency = 47.74228707413104 
                strength = 0.6131479232664164 
            candidate [6]:
                frequency = 38.21767015272872 
                strength = 0.511337725237882 
            candidate [7]:
                frequency = 31.87648522846531 
                strength = 0.4058456218036373 
    frame [29]:
        intensity = 0.25158196806058836 
        nCandidates = 4 
        candidate []: 
            candidate [1]:
                frequency = 189.0543959076437 
                strength = 0.8353109700366954 
            candidate [2]:
                frequency = 0 
                strength = 0 
            candidate [3]:
                frequency = 93.60012340318278 
                strength = 0.5352923053062028 
            candidate [4]:
                frequency = 62.53965576802005 
                strength = 0.2712954228474874 
    frame [30]:
        intensity = 0.04496471854411824 
        nCandidates = 15 
        candidate []: 
            candidate [1]:
                frequency = 184.6076866364999 
                strength = 0.3994806455451873 
            candidate [2]:
                frequency = 4924.072330440705 
                strength = 0.6462984363375923 
            candidate [3]:
                frequency = 2389.0491036058397 
                strength = 0.5841642486959073 
            candidate [4]:
                frequency = 1515.1344903576912 
                strength = 0.5649571363549718 
            candidate [5]:
                frequency = 1176.8451255196087 
                strength = 0.4736246282124503 
            candidate [6]:
                frequency = 970.4004514480617 
                strength = 0.44406208278098275 
            candidate [7]:
                frequency = 797.3754401332835 
                strength = 0.32850044330946804 
            candidate [8]:
                frequency = 160.3740436741727 
                strength = 0.36622205547783565 
            candidate [9]:
                frequency = 155.29395877730582 
                strength = 0.35800580809569293 
            candidate [10]:
                frequency = 171.66306829299978 
                strength = 0.3811998774658461 
            candidate [11]:
                frequency = 178.05345767128895 
                strength = 0.374110617445845 
            candidate [12]:
                frequency = 165.3014689053483 
                strength = 0.3695772491282107 
            candidate [13]:
                frequency = 199.05041094562475 
                strength = 0.31466720288633765 
            candidate [14]:
                frequency = 191.2624234098683 
                strength = 0.3718943847808947 
            candidate [15]:
                frequency = 0 
                strength = 0 
    frame [31]:
        intensity = 0.5605539194699586 
        nCandidates = 14 
        candidate []: 
            candidate [1]:
                frequency = 207.7264889453302 
                strength = 0.6125094822027277 
            candidate [2]:
                frequency = 5215.617094518165 
                strength = 0.7663290550321847 
            candidate [3]:
                frequency = 2533.627242971169 
                strength = 0.6003328074642513 
            candidate [4]:
                frequency = 226.9936606710358 
                strength = 0.4986255017849893 
            candidate [5]:
                frequency = 216.94805480277878 
                strength = 0.5705895342703524 
            candidate [6]:
                frequency = 0 
                strength = 0 
            candidate [7]:
                frequency = 200.05232626551202 
                strength = 0.5422552864673286 
            candidate [8]:
                frequency = 191.74895873833356 
                strength = 0.42408685902407506 
            candidate [9]:
                frequency = 185.39512762804992 
                strength = 0.2842388720450914 
            candidate [10]:
                frequency = 108.00760206038686 
                strength = 0.29831276786499733 
            candidate [11]:
                frequency = 106.04777034832325 
                strength = 0.33841239974445875 
            candidate [12]:
                frequency = 103.9023752171087 
                strength = 0.36548258778234166 
            candidate [13]:
                frequency = 101.3200431885702 
                strength = 0.3198561723911348 
            candidate [14]:
                frequency = 99.33282439221966 
                strength = 0.2686152903700055 
    frame [32]:
        intensity = 0.8392117487064945 
        nCandidates = 5 
        candidate []: 
            candidate [1]:
                frequency = 201.70127049218104 
                strength = 0.8421394071030904 
            candidate [2]:
                frequency = 0 
                strength = 0 
            candidate [3]:
                frequency = 100.65387070299762 
                strength = 0.6174031602786353 
            candidate [4]:
                frequency = 66.79622867522227 
                strength = 0.41238308808742014 
            candidate [5]:
                frequency = 49.99127405882592 
                strength = 0.23139552056087673 
    frame [33]:
        intensity = 0.7998024669892465 
        nCandidates = 7 
        candidate []: 
            candidate [1]:
                frequency = 195.87069673071974 
                strength = 0.8894326595213946 
            candidate [2]:
                frequency = 0 
                strength = 0 
            candidate [3]:
                frequency = 97.18485287873318 
                strength = 0.6815917550480418 
            candidate [4]:
                frequency = 64.07550441965695 
                strength = 0.47572598032243896 
            candidate [5]:
                frequency = 47.224905282477295 
                strength = 0.4289635040833487 
            candidate [6]:
                frequency = 37.69441785980246 
                strength = 0.5118982601512019 
            candidate [7]:
                frequency = 31.48847250910494 
                strength = 0.599969284271073 
    frame [34]:
        intensity = 0.6494310238323537 
        nCandidates = 7 
        candidate []: 
            candidate [1]:
                frequency = 188.3750044459971 
                strength = 0.975965937657955 
            candidate [2]:
                frequency = 0 
                strength = 0 
            candidate [3]:
                frequency = 94.00242284814857 
                strength = 0.9288969497363201 
            candidate [4]:
                frequency = 62.548194082323604 
                strength = 0.8929243622847868 
            candidate [5]:
                frequency = 46.86088780700231 
                strength = 0.8844264033851568 
            candidate [6]:
                frequency = 37.483632854125204 
                strength = 0.8905152454922868 
            candidate [7]:
                frequency = 31.24640871785799 
                strength = 0.8882767591768259 
    frame [35]:
        intensity = 0.6125846011603009 
        nCandidates = 7 
        candidate []: 
            candidate [1]:
                frequency = 185.66729732291768 
                strength = 0.9916794297870151 
            candidate [2]:
                frequency = 0 
                strength = 0 
            candidate [3]:
                frequency = 92.8212977139127 
                strength = 0.9766081294041085 
            candidate [4]:
                frequency = 61.87055747429936 
                strength = 0.9601226789092552 
            candidate [5]:
                frequency = 46.398199473845 
                strength = 0.9446399443961818 
            candidate [6]:
                frequency = 37.11791177645328 
                strength = 0.9301779177967546 
            candidate [7]:
                frequency = 30.935344549479918 
                strength = 0.9159588573280518 
    frame [36]:
        intensity = 0.6548832702701697 
        nCandidates = 7 
        candidate []: 
            candidate [1]:
                frequency = 182.5972651691442 
                strength = 0.9536764113964571 
            candidate [2]:
                frequency = 0 
                strength = 0 
            candidate [3]:
                frequency = 91.61288617206898 
                strength = 0.882013897200269 
            candidate [4]:
                frequency = 61.184363903727196 
                strength = 0.8262847665972323 
            candidate [5]:
                frequency = 45.95177242339684 
                strength = 0.79014134080232 
            candidate [6]:
                frequency = 36.77375619189598 
                strength = 0.7670219397688925 
            candidate [7]:
                frequency = 30.635461622694162 
                strength = 0.7365060333992505 
    frame [37]:
        intensity = 0.6030995428379387 
        nCandidates = 6 
        candidate []: 
            candidate [1]:
                frequency = 178.79830423417073 
                strength = 0.8971025973580197 
            candidate [2]:
                frequency = 0 
                strength = 0 
            candidate [3]:
                frequency = 89.40926099452611 
                strength = 0.7091817115259708 
            candidate [4]:
                frequency = 59.68685378446355 
                strength = 0.5344784153690147 
            candidate [5]:
                frequency = 44.909085811260084 
                strength = 0.3939185640048398 
            candidate [6]:
                frequency = 36.026105361792375 
                strength = 0.28408396385291124 
    frame [38]:
        intensity = 0.18215967267417976 
        nCandidates = 7 
        candidate []: 
            candidate [1]:
                frequency = 173.9933849960963 
                strength = 0.8104355586130435 
            candidate [2]:
                frequency = 0 
                strength = 0 
            candidate [3]:
                frequency = 86.44886441016723 
                strength = 0.504849646502147 
            candidate [4]:
                frequency = 57.06556292618307 
                strength = 0.2967021793658325 
            candidate [5]:
                frequency = 54.13988215162549 
                strength = 0.27490091001666145 
            candidate [6]:
                frequency = 41.419512516081134 
                strength = 0.2980461841571623 
            candidate [7]:
                frequency = 33.54200236323086 
                strength = 0.2738891869771947 
    frame [39]:
        intensity = 0.04312177000148599 
        nCandidates = 15 
        candidate []: 
            candidate [1]:
                frequency = 170.02131229572637 
                strength = 0.4587273430700992 
            candidate [2]:
                frequency = 5543.107455228484 
                strength = 0.7158627310690265 
            candidate [3]:
                frequency = 2393.949443638968 
                strength = 0.7009778746434462 
            candidate [4]:
                frequency = 1186.6005985958432 
                strength = 0.4203004655932158 
            candidate [5]:
                frequency = 997.3387401822314 
                strength = 0.4107421691212561 
            candidate [6]:
                frequency = 149.77834651112482 
                strength = 0.3636849997795079 
            candidate [7]:
                frequency = 146.18577547883672 
                strength = 0.32787693991197014 
            candidate [8]:
                frequency = 190.52213482824337 
                strength = 0.3650919780664396 
            candidate [9]:
                frequency = 184.25489907771973 
                strength = 0.3898816572182824 
            candidate [10]:
                frequency = 173.05976434631674 
                strength = 0.4435545917812646 
            candidate [11]:
                frequency = 0 
                strength = 0 
            candidate [12]:
                frequency = 163.68553666266402 
                strength = 0.428664531967217 
            candidate [13]:
                frequency = 161.56387911099324 
                strength = 0.43980490260910743 
            candidate [14]:
                frequency = 158.73461942638247 
                strength = 0.45412526462477565 
            candidate [15]:
                frequency = 154.12388653277034 
                strength = 0.40262913429036595 
    frame [40]:
        intensity = 0.5408719460820249 
        nCandidates = 5 
        candidate []: 
            candidate [1]:
                frequency = 184.71941265114583 
                strength = 0.5424254881699121 
            candidate [2]:
                frequency = 190.31413584571757 
                strength = 0.5291562572542025 
            candidate [3]:
                frequency = 0 
                strength = 0 
            candidate [4]:
                frequency = 180.01203000846667 
                strength = 0.5168046618780169 
            candidate [5]:
                frequency = 90.89556535196094 
                strength = 0.2630249388786483 
    frame [41]:
        intensity = 0.6055488595148504 
        nCandidates = 6 
        candidate []: 
            candidate [1]:
                frequency = 178.05487526756204 
                strength = 0.7733723054797901 
            candidate [2]:
                frequency = 0 
                strength = 0 
            candidate [3]:
                frequency = 88.36608485475745 
                strength = 0.5117614611593748 
            candidate [4]:
                frequency = 58.2941444503577 
                strength = 0.30150870703575205 
            candidate [5]:
                frequency = 43.144248859093054 
                strength = 0.24824758008139677 
            candidate [6]:
                frequency = 34.45611170324041 
                strength = 0.26557790730001984 
    frame [42]:
        intensity = 0.49964189110873675 
        nCandidates = 6 
        candidate []: 
            candidate [1]:
                frequency = 175.5515776247846 
                strength = 0.921839184933904 
            candidate [2]:
                frequency = 0 
                strength = 0 
            candidate [3]:
                frequency = 87.48798846743725 
                strength = 0.7772097434512246 
            candidate [4]:
                frequency = 57.85379775482137 
                strength = 0.6450441060416808 
            candidate [5]:
                frequency = 43.04966123245679 
                strength = 0.6266458005516173 
            candidate [6]:
                frequency = 34.43024274393425 
                strength = 0.7055654602087129 
    frame [43]:
        intensity = 0.5571349674276008 
        nCandidates = 6 
        candidate []: 
            candidate [1]:
                frequency = 176.6069304370636 
                strength = 0.982558746069729 
            candidate [2]:
                frequency = 0 
                strength = 0 
            candidate [3]:
                frequency = 88.27305978709718 
                strength = 0.9428233310337101 
            candidate [4]:
                frequency = 58.81500307707026 
                strength = 0.89154608863144 
            candidate [5]:
                frequency = 44.07359989319974 
                strength = 0.8366043097244033 
            candidate [6]:
                frequency = 35.21567266479728 
                strength = 0.7820837157250808 
    frame [44]:
        intensity = 0.4677366099593892 
        nCandidates = 6 
        candidate []: 
            candidate [1]:
                frequency = 173.43252676323132 
                strength = 0.9508281450470203 
            candidate [2]:
                frequency = 0 
                strength = 0 
            candidate [3]:
                frequency = 86.83172960204726 
                strength = 0.8449240420192096 
            candidate [4]:
                frequency = 57.966789923507726 
                strength = 0.7209508390072255 
            candidate [5]:
                frequency = 43.47281471348632 
                strength = 0.599712415282218 
            candidate [6]:
                frequency = 34.77548995954798 
                strength = 0.48596007828788457 
    frame [45]:
        intensity = 0.21657171874960007 
        nCandidates = 5 
        candidate []: 
            candidate [1]:
                frequency = 165.19919626864765 
                strength = 0.8549285201693166 
            candidate [2]:
                frequency = 0 
                strength = 0 
            candidate [3]:
                frequency = 82.92139485457237 
                strength = 0.630798829275226 
            candidate [4]:
                frequency = 55.47002389866136 
                strength = 0.4127742141993409 
            candidate [5]:
                frequency = 41.795163025876306 
                strength = 0.2724388835642458 
    frame [46]:
        intensity = 0.7012793383633253 
        nCandidates = 7 
        candidate []: 
            candidate [1]:
                frequency = 0 
                strength = 0 
            candidate [2]:
                frequency = 2490.9420793586987 
                strength = 0.7464772300249156 
            candidate [3]:
                frequency = 1219.8433179766607 
                strength = 0.6367722653559288 
            candidate [4]:
                frequency = 817.3842105003902 
                strength = 0.499931958638099 
            candidate [5]:
                frequency = 610.5151379579385 
                strength = 0.3826752587723825 
            candidate [6]:
                frequency = 486.93682024012605 
                strength = 0.31937640224880987 
            candidate [7]:
                frequency = 406.69996548957926 
                strength = 0.24355796813699326 
    frame [47]:
        intensity = 0.2698306720603369 
        nCandidates = 8 
        candidate []: 
            candidate [1]:
                frequency = 0 
                strength = 0 
            candidate [2]:
                frequency = 2565.807951816123 
                strength = 0.6276045234017729 
            candidate [3]:
                frequency = 1228.4909104835324 
                strength = 0.43243843574203705 
            candidate [4]:
                frequency = 810.6102820663258 
                strength = 0.3712339991346629 
            candidate [5]:
                frequency = 610.2722681797378 
                strength = 0.3553645862172314 
            candidate [6]:
                frequency = 489.24158398769566 
                strength = 0.30191256199939626 
            candidate [7]:
                frequency = 403.22426088921554 
                strength = 0.26558329505013006 
            candidate [8]:
                frequency = 350.14797679445854 
                strength = 0.24153612687144804 
    frame [48]:
        intensity = 0.09820389751574914 
        nCandidates = 11 
        candidate []: 
            candidate [1]:
                frequency = 243.17541655046534 
                strength = 0.608668354161525 
            candidate [2]:
                frequency = 3103.848412424381 
                strength = 0.7436143052984422 
            candidate [3]:
                frequency = 1670.0556544975893 
                strength = 0.40353420511428534 
            candidate [4]:
                frequency = 282.0254539859403 
                strength = 0.44576113955026764 
            candidate [5]:
                frequency = 263.03465386430526 
                strength = 0.5958233820973254 
            candidate [6]:
                frequency = 0 
                strength = 0 
            candidate [7]:
                frequency = 227.8138655331974 
                strength = 0.4849512793306773 
            candidate [8]:
                frequency = 131.29367782599445 
                strength = 0.27342209544623053 
            candidate [9]:
                frequency = 126.80769076553517 
                strength = 0.36193002203995844 
            candidate [10]:
                frequency = 122.4437841779586 
                strength = 0.3874819727000231 
            candidate [11]:
                frequency = 119.93441278358162 
                strength = 0.34560829175222796 
    frame [49]:
        intensity = 0.6930482426402873 
        nCandidates = 7 
        candidate []: 
            candidate [1]:
                frequency = 243.5075141194676 
                strength = 0.8776169680764291 
            candidate [2]:
                frequency = 0 
                strength = 0 
            candidate [3]:
                frequency = 121.62250576389472 
                strength = 0.7450681121018755 
            candidate [4]:
                frequency = 81.052890295615 
                strength = 0.6099081120238327 
            candidate [5]:
                frequency = 60.79343747717853 
                strength = 0.4865761390379469 
            candidate [6]:
                frequency = 48.680020493628945 
                strength = 0.36818078625507106 
            candidate [7]:
                frequency = 40.61553681956461 
                strength = 0.26923044547158875 
    frame [50]:
        intensity = 0.9533725670652832 
        nCandidates = 9 
        candidate []: 
            candidate [1]:
                frequency = 244.7278608476264 
                strength = 0.9505583452772253 
            candidate [2]:
                frequency = 0 
                strength = 0 
            candidate [3]:
                frequency = 122.20084146028606 
                strength = 0.8851802237408982 
            candidate [4]:
                frequency = 81.38812258729344 
                strength = 0.8164333905047659 
            candidate [5]:
                frequency = 61.06941527233236 
                strength = 0.7567804365788342 
            candidate [6]:
                frequency = 48.9557446593129 
                strength = 0.7013310698937333 
            candidate [7]:
                frequency = 40.948035965841555 
                strength = 0.6617492909287759 
            candidate [8]:
                frequency = 35.14100450026865 
                strength = 0.6304269999364394 
            candidate [9]:
                frequency = 30.765717816147102 
                strength = 0.5995278674582392 
    frame [51]:
        intensity = 0.8066559404314573 
        nCandidates = 9 
        candidate []: 
            candidate [1]:
                frequency = 248.55768398569785 
                strength = 0.9780380562718909 
            candidate [2]:
                frequency = 0 
                strength = 0 
            candidate [3]:
                frequency = 124.57055538429556 
                strength = 0.9408235621850324 
            candidate [4]:
                frequency = 83.15091204631081 
                strength = 0.907816832299838 
            candidate [5]:
                frequency = 62.36893252616121 
                strength = 0.8768221642408077 
            candidate [6]:
                frequency = 49.8772015549527 
                strength = 0.8433247445662894 
            candidate [7]:
                frequency = 41.5582081467269 
                strength = 0.8113674373595301 
            candidate [8]:
                frequency = 35.61121226340782 
                strength = 0.7853000181683563 
            candidate [9]:
                frequency = 31.14295594938104 
                strength = 0.7637796635004293 
    frame [52]:
        intensity = 0.6419064087566156 
        nCandidates = 9 
        candidate []: 
            candidate [1]:
                frequency = 249.03902855284056 
                strength = 0.9572551170616695 
            candidate [2]:
                frequency = 0 
                strength = 0 
            candidate [3]:
                frequency = 124.57979268317717 
                strength = 0.8899857471766501 
            candidate [4]:
                frequency = 83.13559463663812 
                strength = 0.8029001475254903 
            candidate [5]:
                frequency = 62.39093807552755 
                strength = 0.7184073576616905 
            candidate [6]:
                frequency = 49.925537059118234 
                strength = 0.6366405405922716 
            candidate [7]:
                frequency = 41.60081621829607 
                strength = 0.5577625257174936 
            candidate [8]:
                frequency = 35.63731715423512 
                strength = 0.48197152674271404 
            candidate [9]:
                frequency = 31.147744863349434 
                strength = 0.40630536616015694 
    frame [53]:
        intensity = 0.36373494727796 
        nCandidates = 5 
        candidate []: 
            candidate [1]:
                frequency = 241.4206333747082 
                strength = 0.8706113795956802 
            candidate [2]:
                frequency = 0 
                strength = 0 
            candidate [3]:
                frequency = 121.06111569240456 
                strength = 0.684243809932663 
            candidate [4]:
                frequency = 80.74479328670479 
                strength = 0.47223274785408914 
            candidate [5]:
                frequency = 60.844911192606396 
                strength = 0.25195461687768816 
    frame [54]:
        intensity = 0.2095930975876002 
        nCandidates = 4 
        candidate []: 
            candidate [1]:
                frequency = 230.65768021002634 
                strength = 0.8182274691509401 
            candidate [2]:
                frequency = 0 
                strength = 0 
            candidate [3]:
                frequency = 114.37102225876144 
                strength = 0.5245359047986601 
            candidate [4]:
                frequency = 74.39784083485051 
                strength = 0.30490498834630014 
    frame [55]:
        intensity = 0.8066233645697325 
        nCandidates = 6 
        candidate []: 
            candidate [1]:
                frequency = 218.4198096115121 
                strength = 0.7856258505775204 
            candidate [2]:
                frequency = 0 
                strength = 0 
            candidate [3]:
                frequency = 105.83147342338319 
                strength = 0.5299763240146995 
            candidate [4]:
                frequency = 69.81782375661491 
                strength = 0.4471310641043814 
            candidate [5]:
                frequency = 52.532707333010954 
                strength = 0.34201400916615543 
            candidate [6]:
                frequency = 41.971545294197014 
                strength = 0.24227923364141776 
    frame [56]:
        intensity = 0.8264313963272755 
        nCandidates = 6 
        candidate []: 
            candidate [1]:
                frequency = 200.91333977849874 
                strength = 0.8589701488660435 
            candidate [2]:
                frequency = 0 
                strength = 0 
            candidate [3]:
                frequency = 99.74263065527812 
                strength = 0.7014708838271791 
            candidate [4]:
                frequency = 66.65180368207768 
                strength = 0.5393806684760002 
            candidate [5]:
                frequency = 50.13463144901441 
                strength = 0.38150840187622437 
            candidate [6]:
                frequency = 40.15983461121924 
                strength = 0.23830280791594402 
    frame [57]:
        intensity = 0.5461166528753599 
        nCandidates = 7 
        candidate []: 
            candidate [1]:
                frequency = 186.42415620974907 
                strength = 0.9280119131221284 
            candidate [2]:
                frequency = 0 
                strength = 0 
            candidate [3]:
                frequency = 92.67764259138461 
                strength = 0.7928555189915089 
            candidate [4]:
                frequency = 61.456272590586906 
                strength = 0.670939316265636 
            candidate [5]:
                frequency = 45.90661316606248 
                strength = 0.6019711116238144 
            candidate [6]:
                frequency = 36.7713870089601 
                strength = 0.5484480601632823 
            candidate [7]:
                frequency = 30.737950653954986 
                strength = 0.47385049584850414 
    frame [58]:
        intensity = 0.528783427327452 
        nCandidates = 6 
        candidate []: 
            candidate [1]:
                frequency = 176.03812606366972 
                strength = 0.9264742978502439 
            candidate [2]:
                frequency = 0 
                strength = 0 
            candidate [3]:
                frequency = 88.16834986198691 
                strength = 0.7903579191370703 
            candidate [4]:
                frequency = 58.91909594229539 
                strength = 0.6531330553759274 
            candidate [5]:
                frequency = 44.206052275119326 
                strength = 0.5293506358347136 
            candidate [6]:
                frequency = 35.27935224618683 
                strength = 0.41859583172707404 
    frame [59]:
        intensity = 0.3889467247268498 
        nCandidates = 4 
        candidate []: 
            candidate [1]:
                frequency = 162.18946121897358 
                strength = 0.7353517395670077 
            candidate [2]:
                frequency = 0 
                strength = 0 
            candidate [3]:
                frequency = 81.06750152696632 
                strength = 0.5058684569766833 
            candidate [4]:
                frequency = 54.16049779346215 
                strength = 0.35838712880690576 
    frame [60]:
        intensity = 0.5628335122867953 
        nCandidates = 4 
        candidate []: 
            candidate [1]:
                frequency = 0 
                strength = 0 
            candidate [2]:
                frequency = 161.38376223643837 
                strength = 0.25219108844720606 
            candidate [3]:
                frequency = 149.46934578219333 
                strength = 0.23949973147475603 
            candidate [4]:
                frequency = 69.69764012948036 
                strength = 0.41355948372778345 
    frame [61]:
        intensity = 0.3707455679173594 
        nCandidates = 4 
        candidate []: 
            candidate [1]:
                frequency = 144.68341743183638 
                strength = 0.5615583192428031 
            candidate [2]:
                frequency = 0 
                strength = 0 
            candidate [3]:
                frequency = 72.33172771444899 
                strength = 0.43369602186628764 
            candidate [4]:
                frequency = 48.673425751719016 
                strength = 0.305848555031509 
    frame [62]:
        intensity = 0.5134184584268909 
        nCandidates = 6 
        candidate []: 
            candidate [1]:
                frequency = 152.19660585849783 
                strength = 0.8053692612581875 
            candidate [2]:
                frequency = 0 
                strength = 0 
            candidate [3]:
                frequency = 76.15974897741587 
                strength = 0.604087669701207 
            candidate [4]:
                frequency = 50.91472553189554 
                strength = 0.429098422773711 
            candidate [5]:
                frequency = 38.349915786262706 
                strength = 0.31142640894549756 
            candidate [6]:
                frequency = 30.716457236695913 
                strength = 0.2531865698112037 
    frame [63]:
        intensity = 0.42174723852881013 
        nCandidates = 6 
        candidate []: 
            candidate [1]:
                frequency = 156.89475099499853 
                strength = 0.8938806281684016 
            candidate [2]:
                frequency = 0 
                strength = 0 
            candidate [3]:
                frequency = 78.57676170563464 
                strength = 0.7165940915429635 
            candidate [4]:
                frequency = 52.43615191701861 
                strength = 0.5735593668906884 
            candidate [5]:
                frequency = 39.390105346322514 
                strength = 0.4940694478222517 
            candidate [6]:
                frequency = 31.450557727443655 
                strength = 0.44394209245152694 
    frame [64]:
        intensity = 0.30209278360122993 
        nCandidates = 5 
        candidate []: 
            candidate [1]:
                frequency = 159.14279824562166 
                strength = 0.8983143287169933 
            candidate [2]:
                frequency = 0 
                strength = 0 
            candidate [3]:
                frequency = 79.53699623442904 
                strength = 0.7250657190345594 
            candidate [4]:
                frequency = 52.96681751676737 
                strength = 0.5304633538375735 
            candidate [5]:
                frequency = 39.64738565743435 
                strength = 0.3467249383778751 
    frame [65]:
        intensity = 0.11631834618451162 
        nCandidates = 15 
        candidate []: 
            candidate [1]:
                frequency = 155.55308646999168 
                strength = 0.6262811581911099 
            candidate [2]:
                frequency = 9168.770165276472 
                strength = 0.795078259874052 
            candidate [3]:
                frequency = 5486.666953015008 
                strength = 0.7448682463654758 
            candidate [4]:
                frequency = 3878.498568790985 
                strength = 0.7013853268164614 
            candidate [5]:
                frequency = 2572.4612126656484 
                strength = 0.6629833808417098 
            candidate [6]:
                frequency = 1921.234039997947 
                strength = 0.6412454639664654 
            candidate [7]:
                frequency = 1612.1528486860088 
                strength = 0.6404177749391435 
            candidate [8]:
                frequency = 1248.6853556804247 
                strength = 0.567696093109552 
            candidate [9]:
                frequency = 153.91599636330076 
                strength = 0.6214033578797629 
            candidate [10]:
                frequency = 158.86890085261078 
                strength = 0.6173362892461777 
            candidate [11]:
                frequency = 161.84614932673153 
                strength = 0.6051781291133888 
            candidate [12]:
                frequency = 152.42420752930138 
                strength = 0.6260855311277431 
            candidate [13]:
                frequency = 0 
                strength = 0 
            candidate [14]:
                frequency = 164.68990614821217 
                strength = 0.5860724200248572 
            candidate [15]:
                frequency = 149.8865286957507 
                strength = 0.6118724243898811 
    frame [66]:
        intensity = 0.17140361870348503 
        nCandidates = 15 
        candidate []: 
            candidate [1]:
                frequency = 0 
                strength = 0 
            candidate [2]:
                frequency = 9148.324487327674 
                strength = 0.5385771379771419 
            candidate [3]:
                frequency = 5236.5586000765215 
                strength = 0.5424060406750156 
            candidate [4]:
                frequency = 3444.2646393564632 
                strength = 0.5168684811404342 
            candidate [5]:
                frequency = 2507.827322169877 
                strength = 0.5809879658292957 
            candidate [6]:
                frequency = 2013.660504148319 
                strength = 0.5036525992035701 
            candidate [7]:
                frequency = 1528.5294467994738 
                strength = 0.5876636432663832 
            candidate [8]:
                frequency = 1246.0308919318134 
                strength = 0.5609726171778322 
            candidate [9]:
                frequency = 941.2981057333764 
                strength = 0.5452551904846021 
            candidate [10]:
                frequency = 801.6419890422407 
                strength = 0.5807697879381754 
            candidate [11]:
                frequency = 487.83410029502113 
                strength = 0.49561317889120265 
            candidate [12]:
                frequency = 680.5159038264069 
                strength = 0.5165105726017736 
            candidate [13]:
                frequency = 643.9422581305269 
                strength = 0.4928958645944507 
            candidate [14]:
                frequency = 607.6141764838168 
                strength = 0.5277275004519277 
            candidate [15]:
                frequency = 535.8789575778521 
                strength = 0.4962854840596427 
    frame [67]:
        intensity = 0.14746800999804027 
        nCandidates = 15 
        candidate []: 
            candidate [1]:
                frequency = 0 
                strength = 0 
            candidate [2]:
                frequency = 9638.736963392459 
                strength = 0.7159894534767172 
            candidate [3]:
                frequency = 5047.852847663627 
                strength = 0.724519568361817 
            candidate [4]:
                frequency = 3450.537475319242 
                strength = 0.73657165903481 
            candidate [5]:
                frequency = 2523.210325642867 
                strength = 0.7744495918765866 
            candidate [6]:
                frequency = 1507.9068376766133 
                strength = 0.7578861368781605 
            candidate [7]:
                frequency = 1273.3798461285448 
                strength = 0.7359923057859246 
            candidate [8]:
                frequency = 1154.5408792111025 
                strength = 0.7220843170973441 
            candidate [9]:
                frequency = 944.4760285722972 
                strength = 0.7209892273612598 
            candidate [10]:
                frequency = 865.693698168679 
                strength = 0.6960629251033772 
            candidate [11]:
                frequency = 799.9645989490006 
                strength = 0.7567294122914311 
            candidate [12]:
                frequency = 683.3076345105651 
                strength = 0.690140635858726 
            candidate [13]:
                frequency = 642.1399648205919 
                strength = 0.7054704735812474 
            candidate [14]:
                frequency = 609.54665175305 
                strength = 0.7138782302612738 
            candidate [15]:
                frequency = 539.2092089771705 
                strength = 0.6783575240004412 
    frame [68]:
        intensity = 0.041552835550649155 
        nCandidates = 15 
        candidate []: 
            candidate [1]:
                frequency = 432.63160405580004 
                strength = 0.7934248740908841 
            candidate [2]:
                frequency = 5067.076277896366 
                strength = 0.8817126186346133 
            candidate [3]:
                frequency = 2603.403377701089 
                strength = 0.8751293584540981 
            candidate [4]:
                frequency = 1744.5759643084582 
                strength = 0.8564296162889345 
            candidate [5]:
                frequency = 1139.6964288859108 
                strength = 0.8380776927724075 
            candidate [6]:
                frequency = 946.1633991981219 
                strength = 0.8421808278261588 
            candidate [7]:
                frequency = 802.6852981033921 
                strength = 0.8483900840748828 
            candidate [8]:
                frequency = 688.763360541948 
                strength = 0.865042486562709 
            candidate [9]:
                frequency = 615.6224373994531 
                strength = 0.8509366781019476 
            candidate [10]:
                frequency = 545.9071234325222 
                strength = 0.8333341788869323 
            candidate [11]:
                frequency = 500.23862836058333 
                strength = 0.8267204481211206 
            candidate [12]:
                frequency = 0 
                strength = 0 
            candidate [13]:
                frequency = 400.7768622118235 
                strength = 0.7834148503070477 
            candidate [14]:
                frequency = 369.33359663384226 
                strength = 0.7855742447844091 
            candidate [15]:
                frequency = 347.6429798611531 
                strength = 0.7725747083337137 
    frame [69]:
        intensity = 0.5631748060496105 
        nCandidates = 15 
        candidate []: 
            candidate [1]:
                frequency = 0 
                strength = 0 
            candidate [2]:
                frequency = 5336.35209796629 
                strength = 0.55562104827772 
            candidate [3]:
                frequency = 2648.4087291366077 
                strength = 0.4633170636989551 
            candidate [4]:
                frequency = 1765.2008347051735 
                strength = 0.5025917145208445 
            candidate [5]:
                frequency = 1439.313727312047 
                strength = 0.46125234582892205 
            candidate [6]:
                frequency = 1146.128199767944 
                strength = 0.40916664054720125 
            candidate [7]:
                frequency = 945.1945584096071 
                strength = 0.4060726708887376 
            candidate [8]:
                frequency = 801.307599692091 
                strength = 0.4795220383680752 
            candidate [9]:
                frequency = 691.6307290852433 
                strength = 0.5511345062452059 
            candidate [10]:
                frequency = 619.1505838532506 
                strength = 0.5138878360522225 
            candidate [11]:
                frequency = 546.8369638997735 
                strength = 0.4595635483556421 
            candidate [12]:
                frequency = 497.30249108580364 
                strength = 0.4736811151238878 
            candidate [13]:
                frequency = 473.6431992330637 
                strength = 0.4425163377251864 
            candidate [14]:
                frequency = 457.1502712292247 
                strength = 0.44145876402921735 
            candidate [15]:
                frequency = 347.3298710649261 
                strength = 0.4134016895705843 
    frame [70]:
        intensity = 0.2581401322433758 
        nCandidates = 8 
        candidate []: 
            candidate [1]:
                frequency = 0 
                strength = 0 
            candidate [2]:
                frequency = 1436.587255196545 
                strength = 0.4867025274659855 
            candidate [3]:
                frequency = 768.7694760905509 
                strength = 0.334575905412624 
            candidate [4]:
                frequency = 695.522879943919 
                strength = 0.4628458275791492 
            candidate [5]:
                frequency = 472.9888460396995 
                strength = 0.415583868490985 
            candidate [6]:
                frequency = 367.4266377056205 
                strength = 0.24247549069115007 
            candidate [7]:
                frequency = 347.32368485031475 
                strength = 0.305164181009833 
            candidate [8]:
                frequency = 275.97313569674816 
                strength = 0.2656488783127923 
    frame [71]:
        intensity = 0.09211136059744653 
        nCandidates = 4 
        candidate []: 
            candidate [1]:
                frequency = 0 
                strength = 0 
            candidate [2]:
                frequency = 1542.1576320898166 
                strength = 0.543889634193909 
            candidate [3]:
                frequency = 740.8667743841647 
                strength = 0.343968758308108 
            candidate [4]:
                frequency = 480.3493258801287 
                strength = 0.2579663540578791 
    frame [72]:
        intensity = 0.27940240465316324 
        nCandidates = 4 
        candidate []: 
            candidate [1]:
                frequency = 176.32190617023082 
                strength = 0.7367164493834312 
            candidate [2]:
                frequency = 0 
                strength = 0 
            candidate [3]:
                frequency = 87.6825989582013 
                strength = 0.49916486623826456 
            candidate [4]:
                frequency = 58.08927209822226 
                strength = 0.31273893150275844 
    frame [73]:
        intensity = 0.4772301029447099 
        nCandidates = 6 
        candidate []: 
            candidate [1]:
                frequency = 171.7748327970595 
                strength = 0.8784930779649262 
            candidate [2]:
                frequency = 0 
                strength = 0 
            candidate [3]:
                frequency = 85.80505242213755 
                strength = 0.7278797516416801 
            candidate [4]:
                frequency = 57.047064894589006 
                strength = 0.6087479373690959 
            candidate [5]:
                frequency = 42.6696627544784 
                strength = 0.5099652781427515 
            candidate [6]:
                frequency = 34.11837587543332 
                strength = 0.4141978330422088 
    frame [74]:
        intensity = 0.47276632725504636 
        nCandidates = 6 
        candidate []: 
            candidate [1]:
                frequency = 168.04792200762807 
                strength = 0.949267161203406 
            candidate [2]:
                frequency = 0 
                strength = 0 
            candidate [3]:
                frequency = 83.64721512264249 
                strength = 0.8816784468014143 
            candidate [4]:
                frequency = 55.80325644766627 
                strength = 0.8171462931962338 
            candidate [5]:
                frequency = 41.82665712307295 
                strength = 0.7556542111401017 
            candidate [6]:
                frequency = 33.47092854090509 
                strength = 0.7056748351816243 
    frame [75]:
        intensity = 0.39022524960245736 
        nCandidates = 6 
        candidate []: 
            candidate [1]:
                frequency = 165.3761115399805 
                strength = 0.9688868621408747 
            candidate [2]:
                frequency = 0 
                strength = 0 
            candidate [3]:
                frequency = 82.70984955913616 
                strength = 0.9150170801425719 
            candidate [4]:
                frequency = 55.09360601282985 
                strength = 0.8457102924739844 
            candidate [5]:
                frequency = 41.32446503229525 
                strength = 0.7634172408671004 
            candidate [6]:
                frequency = 33.06147186288248 
                strength = 0.6749678490217585 
    frame [76]:
        intensity = 0.29112818218669906 
        nCandidates = 6 
        candidate []: 
            candidate [1]:
                frequency = 163.95080598637597 
                strength = 0.9069299447837845 
            candidate [2]:
                frequency = 0 
                strength = 0 
            candidate [3]:
                frequency = 82.00014616452751 
                strength = 0.7293646115635256 
            candidate [4]:
                frequency = 54.670194250145414 
                strength = 0.5484616371102772 
            candidate [5]:
                frequency = 41.004444830414535 
                strength = 0.37707692753751276 
            candidate [6]:
                frequency = 32.80956760885271 
                strength = 0.23658274511726 
    frame [77]:
        intensity = 0.047128460085652864 
        nCandidates = 3 
        candidate []: 
            candidate [1]:
                frequency = 161.89018878627715 
                strength = 0.7210403421234101 
            candidate [2]:
                frequency = 0 
                strength = 0 
            candidate [3]:
                frequency = 80.15568597917297 
                strength = 0.2439298798924882 
    frame [78]:
        intensity = 0.02898339467759731 
        nCandidates = 5 
        candidate []: 
            candidate [1]:
                frequency = 0 
                strength = 0 
            candidate [2]:
                frequency = 238.62819325444397 
                strength = 0.6898908897184343 
            candidate [3]:
                frequency = 194.24769184620132 
                strength = 0.6984773677461897 
            candidate [4]:
                frequency = 190.50536369590074 
                strength = 0.6985593649285264 
            candidate [5]:
                frequency = 187.14725833472824 
                strength = 0.6986800132553651 
    frame [79]:
        intensity = 0.03139815004761296 
        nCandidates = 3 
        candidate []: 
            candidate [1]:
                frequency = 0 
                strength = 0 
            candidate [2]:
                frequency = 242.490365309427 
                strength = 0.6305430154026855 
            candidate [3]:
                frequency = 222.03618303856018 
                strength = 0.6411888407593498 
    frame [80]:
        intensity = 0.10663082300881925 
        nCandidates = 4 
        candidate []: 
            candidate [1]:
                frequency = 180.50159934963273 
                strength = 0.7381852464780025 
            candidate [2]:
                frequency = 0 
                strength = 0 
            candidate [3]:
                frequency = 89.775599348596 
                strength = 0.4645102412352781 
            candidate [4]:
                frequency = 60.76009125319287 
                strength = 0.27353849903729743 
    frame [81]:
        intensity = 0.4191692266050062 
        nCandidates = 6 
        candidate []: 
            candidate [1]:
                frequency = 172.3084071802943 
                strength = 0.8744133801647224 
            candidate [2]:
                frequency = 0 
                strength = 0 
            candidate [3]:
                frequency = 85.29610660893975 
                strength = 0.7171003545878302 
            candidate [4]:
                frequency = 56.61894519058067 
                strength = 0.5885334370765838 
            candidate [5]:
                frequency = 42.40587791236019 
                strength = 0.48558789749374415 
            candidate [6]:
                frequency = 33.964206635863825 
                strength = 0.3747988933058317 
    frame [82]:
        intensity = 0.4072926149130473 
        nCandidates = 6 
        candidate []: 
            candidate [1]:
                frequency = 167.39014906512625 
                strength = 0.9768248346938163 
            candidate [2]:
                frequency = 0 
                strength = 0 
            candidate [3]:
                frequency = 83.5299633152661 
                strength = 0.9477672256005281 
            candidate [4]:
                frequency = 55.655996317531375 
                strength = 0.9270800890205094 
            candidate [5]:
                frequency = 41.74939803148633 
                strength = 0.8985478542586163 
            candidate [6]:
                frequency = 33.39182591192357 
                strength = 0.8569992367617036 
    frame [83]:
        intensity = 0.3242066845547988 
        nCandidates = 6 
        candidate []: 
            candidate [1]:
                frequency = 163.816831080391 
                strength = 0.9896356999915785 
            candidate [2]:
                frequency = 0 
                strength = 0 
            candidate [3]:
                frequency = 81.89468775132458 
                strength = 0.9640821097688886 
            candidate [4]:
                frequency = 54.59468787884119 
                strength = 0.9265681012719057 
            candidate [5]:
                frequency = 40.942384739675965 
                strength = 0.8795990737226667 
            candidate [6]:
                frequency = 32.75379178184707 
                strength = 0.8271167621883361 
    frame [84]:
        intensity = 0.23365398543777047 
        nCandidates = 6 
        candidate []: 
            candidate [1]:
                frequency = 160.57584691593894 
                strength = 0.9703337149169414 
            candidate [2]:
                frequency = 0 
                strength = 0 
            candidate [3]:
                frequency = 80.29764235957639 
                strength = 0.9013385754042511 
            candidate [4]:
                frequency = 53.551439341838375 
                strength = 0.8063589945628515 
            candidate [5]:
                frequency = 40.17260534449046 
                strength = 0.6932573224162402 
            candidate [6]:
                frequency = 32.13489371637926 
                strength = 0.5707911075702862 
