# Supplementary material for: Prenuclear L∗+H Activates Alternatives for the Accented Word
Source: Front Psychol. 2019 Sep 24;10:1993. doi: 10.3389/fpsyg.2019.01993 (PMC6769128; doi:10.3389/fpsyg.2019.01993)
Supplement: Supplementary file 1 [file Data_Sheet_1.zip › control_1_3.intensity]

File type = "ooTextFile"
Object class = "Intensity 2"

xmin = 0 
xmax = 1.8210884353741497 
nx = 220 
dx = 0.008 
x1 = 0.03454421768707483 
ymin = 1 
ymax = 1 
ny = 1 
dy = 1 
y1 = 1 
z [] []: 
    z [1]:
        z [1] [1] = 62.60974289776107 
        z [1] [2] = 69.14654459393573 
        z [1] [3] = 72.6844680942583 
        z [1] [4] = 74.20358851740323 
        z [1] [5] = 74.56037942699632 
        z [1] [6] = 74.20014354807135 
        z [1] [7] = 73.56446210316227 
        z [1] [8] = 73.82093275152413 
        z [1] [9] = 75.01174882443875 
        z [1] [10] = 75.72724458662213 
        z [1] [11] = 75.72830453522437 
        z [1] [12] = 75.47718352544058 
        z [1] [13] = 75.34559398307776 
        z [1] [14] = 75.38525114632404 
        z [1] [15] = 75.53179147976422 
        z [1] [16] = 75.80632540602616 
        z [1] [17] = 76.34792184693568 
        z [1] [18] = 76.98653785031377 
        z [1] [19] = 77.18202504913899 
        z [1] [20] = 77.14724116706404 
        z [1] [21] = 77.21612031976846 
        z [1] [22] = 77.31182131788236 
        z [1] [23] = 77.42644429670197 
        z [1] [24] = 77.52278798984551 
        z [1] [25] = 77.55295507035085 
        z [1] [26] = 77.45595902022644 
        z [1] [27] = 77.16918714083452 
        z [1] [28] = 76.6730876192799 
        z [1] [29] = 76.19614475963141 
        z [1] [30] = 76.6050879311395 
        z [1] [31] = 77.41757358410703 
        z [1] [32] = 77.8766336370961 
        z [1] [33] = 78.10992159795224 
        z [1] [34] = 78.20315124126745 
        z [1] [35] = 78.17639910709083 
        z [1] [36] = 78.12010206749778 
        z [1] [37] = 78.06335963141859 
        z [1] [38] = 77.91064285289129 
        z [1] [39] = 77.71265564578417 
        z [1] [40] = 77.53249830498335 
        z [1] [41] = 77.429838919974 
        z [1] [42] = 77.42071074826485 
        z [1] [43] = 77.47214738815686 
        z [1] [44] = 77.56721943235799 
        z [1] [45] = 77.64713301441448 
        z [1] [46] = 77.4938815022641 
        z [1] [47] = 76.73084659327844 
        z [1] [48] = 74.9792037963398 
        z [1] [49] = 72.124278558593 
        z [1] [50] = 69.70281051216057 
        z [1] [51] = 69.91598346200499 
        z [1] [52] = 70.56424972761778 
        z [1] [53] = 71.07249905492144 
        z [1] [54] = 71.65748144499432 
        z [1] [55] = 72.06776720294197 
        z [1] [56] = 72.50213291570677 
        z [1] [57] = 73.03626808711128 
        z [1] [58] = 73.47851131262598 
        z [1] [59] = 73.78218505444602 
        z [1] [60] = 73.7091516295259 
        z [1] [61] = 72.34704759740693 
        z [1] [62] = 68.73338934114318 
        z [1] [63] = 63.46517933801941 
        z [1] [64] = 58.436617834823466 
        z [1] [65] = 52.90419101750687 
        z [1] [66] = 47.20403385310061 
        z [1] [67] = 44.361123798441746 
        z [1] [68] = 51.81946459497337 
        z [1] [69] = 58.79375763472929 
        z [1] [70] = 60.87378119583402 
        z [1] [71] = 62.59396929757925 
        z [1] [72] = 69.38090554573675 
        z [1] [73] = 73.86757117358773 
        z [1] [74] = 75.50893527111148 
        z [1] [75] = 75.49305464134497 
        z [1] [76] = 74.72820606079897 
        z [1] [77] = 73.09410888211401 
        z [1] [78] = 70.02122789104303 
        z [1] [79] = 66.3477559944961 
        z [1] [80] = 63.81698473007886 
        z [1] [81] = 61.10608050299604 
        z [1] [82] = 57.846839779750574 
        z [1] [83] = 56.77359257115353 
        z [1] [84] = 58.60972927498593 
        z [1] [85] = 62.369223633531455 
        z [1] [86] = 67.3019144746302 
        z [1] [87] = 70.81805355308077 
        z [1] [88] = 72.86255292745392 
        z [1] [89] = 73.80824678271901 
        z [1] [90] = 73.65919240478944 
        z [1] [91] = 72.03105213369884 
        z [1] [92] = 68.658203403303 
        z [1] [93] = 63.88932539239333 
        z [1] [94] = 58.22626595239879 
        z [1] [95] = 53.623700167923715 
        z [1] [96] = 53.18500642107038 
        z [1] [97] = 53.344871280925204 
        z [1] [98] = 53.281021578994526 
        z [1] [99] = 54.26779756587689 
        z [1] [100] = 56.31967455558997 
        z [1] [101] = 56.82106137687194 
        z [1] [102] = 54.99882578004599 
        z [1] [103] = 53.81141977000019 
        z [1] [104] = 61.69147201325415 
        z [1] [105] = 69.29072671864218 
        z [1] [106] = 73.5018892205919 
        z [1] [107] = 75.3734164385788 
        z [1] [108] = 75.90860309487235 
        z [1] [109] = 76.05566465900496 
        z [1] [110] = 76.41501339265236 
        z [1] [111] = 76.56830712210451 
        z [1] [112] = 76.40019478917758 
        z [1] [113] = 76.03531864867185 
        z [1] [114] = 75.45196821381049 
        z [1] [115] = 74.65256954764583 
        z [1] [116] = 73.58833953000874 
        z [1] [117] = 71.86845674788029 
        z [1] [118] = 69.11853470346118 
        z [1] [119] = 66.05718544688587 
        z [1] [120] = 65.10626093595731 
        z [1] [121] = 65.0296955114697 
        z [1] [122] = 64.23575842522064 
        z [1] [123] = 63.34857738910075 
        z [1] [124] = 62.6075529243634 
        z [1] [125] = 62.274108363553545 
        z [1] [126] = 62.00716842909871 
        z [1] [127] = 60.67019208750895 
        z [1] [128] = 57.31610229218822 
        z [1] [129] = 58.89346892205599 
        z [1] [130] = 67.68468182176728 
        z [1] [131] = 72.86890680634869 
        z [1] [132] = 74.65187450675666 
        z [1] [133] = 74.35507779878276 
        z [1] [134] = 72.88748507077419 
        z [1] [135] = 69.81820179276112 
        z [1] [136] = 65.41981547904984 
        z [1] [137] = 61.49866435248594 
        z [1] [138] = 57.60342242264854 
        z [1] [139] = 52.736489427224704 
        z [1] [140] = 49.5644169345523 
        z [1] [141] = 53.958642532574856 
        z [1] [142] = 58.65604292757968 
        z [1] [143] = 62.10708335797088 
        z [1] [144] = 63.4162548846226 
        z [1] [145] = 62.64212144305308 
        z [1] [146] = 60.35023319787286 
        z [1] [147] = 56.88294630274339 
        z [1] [148] = 61.92000672804384 
        z [1] [149] = 69.38659058576684 
        z [1] [150] = 73.19528604829733 
        z [1] [151] = 74.22114204486371 
        z [1] [152] = 73.3642352867459 
        z [1] [153] = 70.75350704908404 
        z [1] [154] = 66.53366139862607 
        z [1] [155] = 61.998908999998164 
        z [1] [156] = 57.119354261266196 
        z [1] [157] = 51.30647403876481 
        z [1] [158] = 46.01004055644475 
        z [1] [159] = 44.40300517392834 
        z [1] [160] = 49.65281004445724 
        z [1] [161] = 55.81827816321423 
        z [1] [162] = 58.44337608535892 
        z [1] [163] = 61.18591344881273 
        z [1] [164] = 64.62797827506705 
        z [1] [165] = 65.28764970650153 
        z [1] [166] = 63.00663039851567 
        z [1] [167] = 60.48200903750892 
        z [1] [168] = 62.68313678220187 
        z [1] [169] = 67.15626598275857 
        z [1] [170] = 69.85449600384057 
        z [1] [171] = 70.57594935409425 
        z [1] [172] = 70.47165540651383 
        z [1] [173] = 70.81562388815956 
        z [1] [174] = 71.46882535440884 
        z [1] [175] = 71.72663386384131 
        z [1] [176] = 71.46018915956678 
        z [1] [177] = 70.63781754207115 
        z [1] [178] = 69.07445204231296 
        z [1] [179] = 66.62032540844868 
        z [1] [180] = 63.061935276259206 
        z [1] [181] = 58.190312883430046 
        z [1] [182] = 54.25981374579443 
        z [1] [183] = 53.76038092397455 
        z [1] [184] = 53.033642417000536 
        z [1] [185] = 51.8306674105521 
        z [1] [186] = 50.67579468309227 
        z [1] [187] = 49.961238839162846 
        z [1] [188] = 49.753599046850525 
        z [1] [189] = 49.956262486273 
        z [1] [190] = 49.884303057979984 
        z [1] [191] = 50.696794894996636 
        z [1] [192] = 56.0100953662718 
        z [1] [193] = 63.37255940945095 
        z [1] [194] = 67.62793862931225 
        z [1] [195] = 68.66087132503912 
        z [1] [196] = 68.36137196496531 
        z [1] [197] = 68.52066694996742 
        z [1] [198] = 68.67186980900559 
        z [1] [199] = 68.72132523384698 
        z [1] [200] = 68.70387014533712 
        z [1] [201] = 68.56767352151765 
        z [1] [202] = 68.19964571736219 
        z [1] [203] = 67.55057128426517 
        z [1] [204] = 66.77028001331786 
        z [1] [205] = 65.83581084077345 
        z [1] [206] = 64.52470333400872 
        z [1] [207] = 62.766314760383715 
        z [1] [208] = 60.730627399892114 
        z [1] [209] = 58.348451181101694 
        z [1] [210] = 55.360369221087076 
        z [1] [211] = 51.6432262141106 
        z [1] [212] = 47.406711214699165 
        z [1] [213] = 44.01814129152542 
        z [1] [214] = 42.55649825973559 
        z [1] [215] = 42.97623446206391 
        z [1] [216] = 43.82851076938997 
        z [1] [217] = 42.73774405200374 
        z [1] [218] = 41.107458936017174 
        z [1] [219] = 41.39057611053565 
        z [1] [220] = 40.83533135462857 
