# Supplementary material for: Prenuclear L∗+H Activates Alternatives for the Accented Word
Source: Front Psychol. 2019 Sep 24;10:1993. doi: 10.3389/fpsyg.2019.01993 (PMC6769128; doi:10.3389/fpsyg.2019.01993)
Supplement: Supplementary file 1 [file Data_Sheet_1.zip › control_1_6.pitch]

File type = "ooTextFile"
Object class = "Pitch 1"

xmin = 0 
xmax = 1.8565986394557823 
nx = 71 
dx = 0.025 
x1 = 0.05329931972789108 
ceiling = 450 
maxnCandidates = 15 
frame []: 
    frame [1]:
        intensity = 0.33616236242073005 
        nCandidates = 4 
        candidate []: 
            candidate [1]:
                frequency = 181.71485055455966 
                strength = 0.6223203701152907 
            candidate [2]:
                frequency = 0 
                strength = 0 
            candidate [3]:
                frequency = 88.98900594332834 
                strength = 0.4048544361276752 
            candidate [4]:
                frequency = 59.19062771565766 
                strength = 0.25903770192663966 
    frame [2]:
        intensity = 0.48128123641079906 
        nCandidates = 6 
        candidate []: 
            candidate [1]:
                frequency = 169.97682076265627 
                strength = 0.827441635551421 
            candidate [2]:
                frequency = 0 
                strength = 0 
            candidate [3]:
                frequency = 84.95344979315468 
                strength = 0.7120143513215889 
            candidate [4]:
                frequency = 56.56403389136344 
                strength = 0.6167191628244266 
            candidate [5]:
                frequency = 42.41971965347301 
                strength = 0.5415455018828992 
            candidate [6]:
                frequency = 33.96452128845572 
                strength = 0.4382320554520426 
    frame [3]:
        intensity = 0.4951847978823415 
        nCandidates = 6 
        candidate []: 
            candidate [1]:
                frequency = 169.45684922873033 
                strength = 0.9809223909926273 
            candidate [2]:
                frequency = 0 
                strength = 0 
            candidate [3]:
                frequency = 84.71201936485048 
                strength = 0.9597305511311915 
            candidate [4]:
                frequency = 56.45573681695917 
                strength = 0.9385894955106449 
            candidate [5]:
                frequency = 42.33828347825799 
                strength = 0.9164032767940952 
            candidate [6]:
                frequency = 33.88468830561686 
                strength = 0.8904409856956645 
    frame [4]:
        intensity = 0.49725209266845666 
        nCandidates = 6 
        candidate []: 
            candidate [1]:
                frequency = 170.44482323630777 
                strength = 0.9926080122834281 
            candidate [2]:
                frequency = 0 
                strength = 0 
            candidate [3]:
                frequency = 85.27261730435814 
                strength = 0.9858243142054381 
            candidate [4]:
                frequency = 56.83765404923805 
                strength = 0.9778034736533415 
            candidate [5]:
                frequency = 42.62338899527385 
                strength = 0.9663952289585858 
            candidate [6]:
                frequency = 34.091137572552384 
                strength = 0.9522090655302846 
    frame [5]:
        intensity = 0.576996432231298 
        nCandidates = 6 
        candidate []: 
            candidate [1]:
                frequency = 170.72177207224232 
                strength = 0.982942372097981 
            candidate [2]:
                frequency = 0 
                strength = 0 
            candidate [3]:
                frequency = 85.5239974168173 
                strength = 0.9609344598658159 
            candidate [4]:
                frequency = 56.99332657616254 
                strength = 0.937336417792203 
            candidate [5]:
                frequency = 42.735692955166584 
                strength = 0.9060810280857144 
            candidate [6]:
                frequency = 34.190841318428156 
                strength = 0.8768130911635812 
    frame [6]:
        intensity = 0.8048578880190823 
        nCandidates = 6 
        candidate []: 
            candidate [1]:
                frequency = 171.337780393476 
                strength = 0.967430049717013 
            candidate [2]:
                frequency = 0 
                strength = 0 
            candidate [3]:
                frequency = 85.79855229834786 
                strength = 0.9029120789250336 
            candidate [4]:
                frequency = 57.753936173207606 
                strength = 0.8489095013518637 
            candidate [5]:
                frequency = 43.21840283696498 
                strength = 0.8140234002248123 
            candidate [6]:
                frequency = 34.51232812115428 
                strength = 0.7679448249208505 
    frame [7]:
        intensity = 0.6399047492632493 
        nCandidates = 6 
        candidate []: 
            candidate [1]:
                frequency = 172.11880456465238 
                strength = 0.9645327504175863 
            candidate [2]:
                frequency = 0 
                strength = 0 
            candidate [3]:
                frequency = 86.23058861946754 
                strength = 0.900844651488568 
            candidate [4]:
                frequency = 57.70282621608886 
                strength = 0.859090233451946 
            candidate [5]:
                frequency = 43.25450050921282 
                strength = 0.8323747224259881 
            candidate [6]:
                frequency = 34.58240535507409 
                strength = 0.8017913867017844 
    frame [8]:
        intensity = 0.6045746848209687 
        nCandidates = 6 
        candidate []: 
            candidate [1]:
                frequency = 173.48800287972873 
                strength = 0.9063731059033233 
            candidate [2]:
                frequency = 0 
                strength = 0 
            candidate [3]:
                frequency = 86.81854962032142 
                strength = 0.769068284173612 
            candidate [4]:
                frequency = 57.87585440645977 
                strength = 0.6488748879267009 
            candidate [5]:
                frequency = 43.36634486508999 
                strength = 0.5336109356629134 
            candidate [6]:
                frequency = 34.6567660339551 
                strength = 0.42044869739835594 
    frame [9]:
        intensity = 0.147495835942929 
        nCandidates = 7 
        candidate []: 
            candidate [1]:
                frequency = 172.5471768123026 
                strength = 0.7723465438816661 
            candidate [2]:
                frequency = 0 
                strength = 0 
            candidate [3]:
                frequency = 85.9345756521087 
                strength = 0.4758870977146206 
            candidate [4]:
                frequency = 56.79651532103068 
                strength = 0.2934263399321127 
            candidate [5]:
                frequency = 54.594129689667085 
                strength = 0.29375989985489204 
            candidate [6]:
                frequency = 40.84735964417468 
                strength = 0.2836513850627537 
            candidate [7]:
                frequency = 32.93406990386224 
                strength = 0.2667715183884474 
    frame [10]:
        intensity = 0.034384736728574485 
        nCandidates = 13 
        candidate []: 
            candidate [1]:
                frequency = 0 
                strength = 0 
            candidate [2]:
                frequency = 3500.1128800978076 
                strength = 0.7836679524790477 
            candidate [3]:
                frequency = 1015.8023598707052 
                strength = 0.24497454783565226 
            candidate [4]:
                frequency = 939.1624197280223 
                strength = 0.23781295379486844 
            candidate [5]:
                frequency = 168.39956977287443 
                strength = 0.3832472339382636 
            candidate [6]:
                frequency = 84.97626408761684 
                strength = 0.30758481476432953 
            candidate [7]:
                frequency = 84.35073782868955 
                strength = 0.30790359333505085 
            candidate [8]:
                frequency = 83.29523952189022 
                strength = 0.3093373802969147 
            candidate [9]:
                frequency = 56.49131769798774 
                strength = 0.25400548704955656 
            candidate [10]:
                frequency = 56.290549293601565 
                strength = 0.2540287615186807 
            candidate [11]:
                frequency = 42.725946475212474 
                strength = 0.2321292318229756 
            candidate [12]:
                frequency = 42.60389374934455 
                strength = 0.23225027593215244 
            candidate [13]:
                frequency = 33.79678258549333 
                strength = 0.24950051149090918 
    frame [11]:
        intensity = 0.582135814269648 
        nCandidates = 4 
        candidate []: 
            candidate [1]:
                frequency = 0 
                strength = 0 
            candidate [2]:
                frequency = 3502.930563600578 
                strength = 0.6564137891151564 
            candidate [3]:
                frequency = 515.9677448836472 
                strength = 0.4049042075252561 
            candidate [4]:
                frequency = 463.4374855610021 
                strength = 0.4488381419596926 
    frame [12]:
        intensity = 0.30138494401264604 
        nCandidates = 4 
        candidate []: 
            candidate [1]:
                frequency = 0 
                strength = 0 
            candidate [2]:
                frequency = 1447.9493578279469 
                strength = 0.37913103176220925 
            candidate [3]:
                frequency = 670.7010295040175 
                strength = 0.22621147309220851 
            candidate [4]:
                frequency = 465.1204440770081 
                strength = 0.3963924663581672 
    frame [13]:
        intensity = 0.32951218216724026 
        nCandidates = 6 
        candidate []: 
            candidate [1]:
                frequency = 229.37064887196755 
                strength = 0.85748914009139 
            candidate [2]:
                frequency = 0 
                strength = 0 
            candidate [3]:
                frequency = 114.45809218832007 
                strength = 0.6840359013699022 
            candidate [4]:
                frequency = 75.07731345073694 
                strength = 0.5102732258449093 
            candidate [5]:
                frequency = 56.551359432816994 
                strength = 0.38503245521291757 
            candidate [6]:
                frequency = 45.2331744232137 
                strength = 0.2662476826489224 
    frame [14]:
        intensity = 0.7429224092344585 
        nCandidates = 8 
        candidate []: 
            candidate [1]:
                frequency = 228.3915402536533 
                strength = 0.9362701712619129 
            candidate [2]:
                frequency = 0 
                strength = 0 
            candidate [3]:
                frequency = 114.19655793289185 
                strength = 0.8307116923938804 
            candidate [4]:
                frequency = 76.15433103931883 
                strength = 0.7210254741581136 
            candidate [5]:
                frequency = 57.1115562084401 
                strength = 0.6313883177494536 
            candidate [6]:
                frequency = 45.66945200742867 
                strength = 0.5516016521920879 
            candidate [7]:
                frequency = 38.043861877631144 
                strength = 0.4712395241900412 
            candidate [8]:
                frequency = 32.589366574779234 
                strength = 0.3902239820455763 
    frame [15]:
        intensity = 0.7385752942623874 
        nCandidates = 8 
        candidate []: 
            candidate [1]:
                frequency = 226.92348657937893 
                strength = 0.9823208397822709 
            candidate [2]:
                frequency = 0 
                strength = 0 
            candidate [3]:
                frequency = 113.44224735183995 
                strength = 0.9480969638833039 
            candidate [4]:
                frequency = 75.61710814342165 
                strength = 0.9086293413225528 
            candidate [5]:
                frequency = 56.70913113224263 
                strength = 0.8700405667527426 
            candidate [6]:
                frequency = 45.366887309656526 
                strength = 0.8306410794909191 
            candidate [7]:
                frequency = 37.80689491845619 
                strength = 0.7912672589957439 
            candidate [8]:
                frequency = 32.40951187389787 
                strength = 0.7544485217725945 
    frame [16]:
        intensity = 0.7001406389247348 
        nCandidates = 8 
        candidate []: 
            candidate [1]:
                frequency = 226.7522296191954 
                strength = 0.9936532623583606 
            candidate [2]:
                frequency = 0 
                strength = 0 
            candidate [3]:
                frequency = 113.37492364128494 
                strength = 0.9838268536385255 
            candidate [4]:
                frequency = 75.58100158406418 
                strength = 0.9715038504008622 
            candidate [5]:
                frequency = 56.68569448997864 
                strength = 0.9556437668920194 
            candidate [6]:
                frequency = 45.350065248839115 
                strength = 0.939066160168319 
            candidate [7]:
                frequency = 37.79472312358888 
                strength = 0.924914675498218 
            candidate [8]:
                frequency = 32.39990204053836 
                strength = 0.912275567818947 
    frame [17]:
        intensity = 0.6721348412987925 
        nCandidates = 8 
        candidate []: 
            candidate [1]:
                frequency = 228.54264076877814 
                strength = 0.991434452465853 
            candidate [2]:
                frequency = 0 
                strength = 0 
            candidate [3]:
                frequency = 114.27365251625444 
                strength = 0.9746520217385399 
            candidate [4]:
                frequency = 76.18347017831753 
                strength = 0.950727576153412 
            candidate [5]:
                frequency = 57.14019646474153 
                strength = 0.9220921464831174 
            candidate [6]:
                frequency = 45.71431094166143 
                strength = 0.8933029213231657 
            candidate [7]:
                frequency = 38.09683301852848 
                strength = 0.8662123679356308 
            candidate [8]:
                frequency = 32.65548600058831 
                strength = 0.8419393467999474 
    frame [18]:
        intensity = 0.66768151722824 
        nCandidates = 8 
        candidate []: 
            candidate [1]:
                frequency = 229.6849413525217 
                strength = 0.9761617777453844 
            candidate [2]:
                frequency = 0 
                strength = 0 
            candidate [3]:
                frequency = 114.82194577455277 
                strength = 0.937394132381029 
            candidate [4]:
                frequency = 76.52393214866869 
                strength = 0.8947434928878442 
            candidate [5]:
                frequency = 57.372687828005525 
                strength = 0.8524178168709498 
            candidate [6]:
                frequency = 45.87574838036183 
                strength = 0.8161758962480479 
            candidate [7]:
                frequency = 38.20899244605933 
                strength = 0.7885767185367538 
            candidate [8]:
                frequency = 32.725052124913674 
                strength = 0.7713471885635298 
    frame [19]:
        intensity = 0.7382282613363373 
        nCandidates = 8 
        candidate []: 
            candidate [1]:
                frequency = 226.55600989757338 
                strength = 0.9737708183470913 
            candidate [2]:
                frequency = 0 
                strength = 0 
            candidate [3]:
                frequency = 113.02389673556533 
                strength = 0.9340949640658082 
            candidate [4]:
                frequency = 75.13293494276371 
                strength = 0.9022047064673364 
            candidate [5]:
                frequency = 56.23992443624039 
                strength = 0.8841359664993846 
            candidate [6]:
                frequency = 44.95888214486752 
                strength = 0.879054332464117 
            candidate [7]:
                frequency = 37.47003661430115 
                strength = 0.8744090845990149 
            candidate [8]:
                frequency = 32.132535655659254 
                strength = 0.8621354151636722 
    frame [20]:
        intensity = 0.8923878229524785 
        nCandidates = 8 
        candidate []: 
            candidate [1]:
                frequency = 222.86434420538603 
                strength = 0.9773497564320253 
            candidate [2]:
                frequency = 0 
                strength = 0 
            candidate [3]:
                frequency = 111.5014761817069 
                strength = 0.9417690555128531 
            candidate [4]:
                frequency = 74.35899187092636 
                strength = 0.9057823063179512 
            candidate [5]:
                frequency = 55.772681007019855 
                strength = 0.8723530359538826 
            candidate [6]:
                frequency = 44.62470039482226 
                strength = 0.8416258751520456 
            candidate [7]:
                frequency = 37.187364673831325 
                strength = 0.8056089741748075 
            candidate [8]:
                frequency = 31.863816101652112 
                strength = 0.7609176230863494 
    frame [21]:
        intensity = 0.880495805989612 
        nCandidates = 8 
        candidate []: 
            candidate [1]:
                frequency = 214.33978023461566 
                strength = 0.9534834992102609 
            candidate [2]:
                frequency = 0 
                strength = 0 
            candidate [3]:
                frequency = 107.32023805984845 
                strength = 0.8699447845189314 
            candidate [4]:
                frequency = 71.61890342223064 
                strength = 0.7811801240108366 
            candidate [5]:
                frequency = 53.72249336813809 
                strength = 0.7039770498467234 
            candidate [6]:
                frequency = 42.99635993799761 
                strength = 0.6394452283870932 
            candidate [7]:
                frequency = 35.860124808931666 
                strength = 0.5891811870103939 
            candidate [8]:
                frequency = 30.785627650817286 
                strength = 0.5527554781067371 
    frame [22]:
        intensity = 0.9777158756420423 
        nCandidates = 7 
        candidate []: 
            candidate [1]:
                frequency = 205.59376665351374 
                strength = 0.9627177258556303 
            candidate [2]:
                frequency = 0 
                strength = 0 
            candidate [3]:
                frequency = 102.90826324398941 
                strength = 0.8864896796901914 
            candidate [4]:
                frequency = 68.71958987113355 
                strength = 0.7899202958490444 
            candidate [5]:
                frequency = 51.66220322566925 
                strength = 0.7018887576265583 
            candidate [6]:
                frequency = 41.40618039790428 
                strength = 0.6214921993192306 
            candidate [7]:
                frequency = 34.54233383763824 
                strength = 0.5530861277207189 
    frame [23]:
        intensity = 0.7079390094131078 
        nCandidates = 7 
        candidate []: 
            candidate [1]:
                frequency = 200.0568036270799 
                strength = 0.9458303716780778 
            candidate [2]:
                frequency = 0 
                strength = 0 
            candidate [3]:
                frequency = 100.18849579788197 
                strength = 0.8456727365324126 
            candidate [4]:
                frequency = 66.90486562665518 
                strength = 0.7292333581617788 
            candidate [5]:
                frequency = 50.229861547470875 
                strength = 0.6218417061779444 
            candidate [6]:
                frequency = 40.21422836915113 
                strength = 0.5209278499532212 
            candidate [7]:
                frequency = 33.53186682069278 
                strength = 0.4282417168918729 
    frame [24]:
        intensity = 0.2366599633825032 
        nCandidates = 15 
        candidate []: 
            candidate [1]:
                frequency = 193.04759932606066 
                strength = 0.7497293955850967 
            candidate [2]:
                frequency = 5835.336850803733 
                strength = 0.8764599312405369 
            candidate [3]:
                frequency = 2966.1850656290794 
                strength = 0.7304634342833373 
            candidate [4]:
                frequency = 2163.1721162680824 
                strength = 0.5993371015873641 
            candidate [5]:
                frequency = 93.83106061106552 
                strength = 0.5459786731263022 
            candidate [6]:
                frequency = 96.79874563139144 
                strength = 0.6266769421600696 
            candidate [7]:
                frequency = 98.37792897638899 
                strength = 0.6170645479808314 
            candidate [8]:
                frequency = 95.35623120895407 
                strength = 0.599896032566386 
            candidate [9]:
                frequency = 210.7946081736598 
                strength = 0.6094664942118202 
            candidate [10]:
                frequency = 203.98533528554432 
                strength = 0.6929686921189413 
            candidate [11]:
                frequency = 197.51089101445655 
                strength = 0.738562026371012 
            candidate [12]:
                frequency = 0 
                strength = 0 
            candidate [13]:
                frequency = 187.8253253993865 
                strength = 0.7257395628977543 
            candidate [14]:
                frequency = 182.30783012254508 
                strength = 0.657478859525002 
            candidate [15]:
                frequency = 99.30945946545971 
                strength = 0.5792775874689222 
    frame [25]:
        intensity = 0.25775977615840917 
        nCandidates = 3 
        candidate []: 
            candidate [1]:
                frequency = 0 
                strength = 0 
            candidate [2]:
                frequency = 5672.957147245149 
                strength = 0.5624715963483429 
            candidate [3]:
                frequency = 2832.2072659859064 
                strength = 0.2963641864621493 
    frame [26]:
        intensity = 0.19703850815725862 
        nCandidates = 13 
        candidate []: 
            candidate [1]:
                frequency = 0 
                strength = 0 
            candidate [2]:
                frequency = 5671.2650070766185 
                strength = 0.8496879110837445 
            candidate [3]:
                frequency = 2867.341908604058 
                strength = 0.638324458469661 
            candidate [4]:
                frequency = 2004.7611275346358 
                strength = 0.413192355607406 
            candidate [5]:
                frequency = 211.9947757702042 
                strength = 0.2612098266252495 
            candidate [6]:
                frequency = 203.77465384437096 
                strength = 0.30469318060970213 
            candidate [7]:
                frequency = 197.84617299239915 
                strength = 0.3473894303011243 
            candidate [8]:
                frequency = 191.38053073794083 
                strength = 0.3840892654054626 
            candidate [9]:
                frequency = 184.77284469536937 
                strength = 0.39140964839377473 
            candidate [10]:
                frequency = 179.5512694259606 
                strength = 0.3448212647554044 
            candidate [11]:
                frequency = 97.17172517233388 
                strength = 0.2337991568754051 
            candidate [12]:
                frequency = 95.53570322345232 
                strength = 0.24624994237491865 
            candidate [13]:
                frequency = 93.95643731602034 
                strength = 0.24995588503556818 
    frame [27]:
        intensity = 0.6990029529812286 
        nCandidates = 6 
        candidate []: 
            candidate [1]:
                frequency = 184.7831072688913 
                strength = 0.7792302329985772 
            candidate [2]:
                frequency = 0 
                strength = 0 
            candidate [3]:
                frequency = 92.46528306699479 
                strength = 0.6622097741981654 
            candidate [4]:
                frequency = 61.550833533747 
                strength = 0.5310555188198225 
            candidate [5]:
                frequency = 46.09020033543054 
                strength = 0.41383492288949625 
            candidate [6]:
                frequency = 36.82397600642997 
                strength = 0.31109331308738675 
    frame [28]:
        intensity = 0.6965654936268553 
        nCandidates = 7 
        candidate []: 
            candidate [1]:
                frequency = 182.7172646728361 
                strength = 0.9582420383010992 
            candidate [2]:
                frequency = 0 
                strength = 0 
            candidate [3]:
                frequency = 91.35870931135373 
                strength = 0.9039601273218717 
            candidate [4]:
                frequency = 60.872653693654605 
                strength = 0.8387185199218509 
            candidate [5]:
                frequency = 45.62477251660694 
                strength = 0.7746254396718205 
            candidate [6]:
                frequency = 36.48213395808095 
                strength = 0.7207410705250005 
            candidate [7]:
                frequency = 30.38782008817453 
                strength = 0.6822067673038325 
    frame [29]:
        intensity = 0.5665384063315481 
        nCandidates = 6 
        candidate []: 
            candidate [1]:
                frequency = 179.76773210260174 
                strength = 0.9855486539282938 
            candidate [2]:
                frequency = 0 
                strength = 0 
            candidate [3]:
                frequency = 89.85626941162383 
                strength = 0.9529018251802867 
            candidate [4]:
                frequency = 59.881735348631004 
                strength = 0.9091934320746943 
            candidate [5]:
                frequency = 44.89857013669238 
                strength = 0.8606719319865846 
            candidate [6]:
                frequency = 35.915342417474655 
                strength = 0.8129798472990134 
    frame [30]:
        intensity = 0.4089006546933153 
        nCandidates = 6 
        candidate []: 
            candidate [1]:
                frequency = 177.8875210344156 
                strength = 0.9776997533918232 
            candidate [2]:
                frequency = 0 
                strength = 0 
            candidate [3]:
                frequency = 88.8820804383639 
                strength = 0.9271747219101334 
            candidate [4]:
                frequency = 59.232372882014644 
                strength = 0.8571545160056819 
            candidate [5]:
                frequency = 44.416355082385046 
                strength = 0.7731360853587118 
            candidate [6]:
                frequency = 35.5326385007288 
                strength = 0.680557295559323 
    frame [31]:
        intensity = 0.28460186900646434 
        nCandidates = 6 
        candidate []: 
            candidate [1]:
                frequency = 175.14246248339674 
                strength = 0.9194405388439215 
            candidate [2]:
                frequency = 0 
                strength = 0 
            candidate [3]:
                frequency = 87.60437317588658 
                strength = 0.7548163176575612 
            candidate [4]:
                frequency = 58.40370294004108 
                strength = 0.5689851928391482 
            candidate [5]:
                frequency = 43.71727495317549 
                strength = 0.3986240468473043 
            candidate [6]:
                frequency = 34.865165385125884 
                strength = 0.26233657665605675 
    frame [32]:
        intensity = 0.06410186178306793 
        nCandidates = 15 
        candidate []: 
            candidate [1]:
                frequency = 168.5849256741392 
                strength = 0.6110441947147994 
            candidate [2]:
                frequency = 4516.612210846069 
                strength = 0.7258554688481922 
            candidate [3]:
                frequency = 1450.7355581357958 
                strength = 0.5118996791254282 
            candidate [4]:
                frequency = 1054.058364497886 
                strength = 0.3381463709703863 
            candidate [5]:
                frequency = 176.7594282343836 
                strength = 0.547699580084027 
            candidate [6]:
                frequency = 0 
                strength = 0 
            candidate [7]:
                frequency = 164.37663655550645 
                strength = 0.6142546909813035 
            candidate [8]:
                frequency = 160.3826243044652 
                strength = 0.6109802498594303 
            candidate [9]:
                frequency = 152.02397803872498 
                strength = 0.5392873132399274 
            candidate [10]:
                frequency = 143.83962929844597 
                strength = 0.3818038453834649 
            candidate [11]:
                frequency = 84.01859602017805 
                strength = 0.4223127062860259 
            candidate [12]:
                frequency = 82.83520950178658 
                strength = 0.447603179397843 
            candidate [13]:
                frequency = 81.21697262988397 
                strength = 0.4544574734915018 
            candidate [14]:
                frequency = 80.46657104957391 
                strength = 0.45128245486784097 
            candidate [15]:
                frequency = 78.92041040541112 
                strength = 0.42987828239501125 
    frame [33]:
        intensity = 0.48596131069853715 
        nCandidates = 4 
        candidate []: 
            candidate [1]:
                frequency = 0 
                strength = 0 
            candidate [2]:
                frequency = 4814.187762758483 
                strength = 0.2938506898438192 
            candidate [3]:
                frequency = 2607.198636809335 
                strength = 0.3616534417598125 
            candidate [4]:
                frequency = 1338.9138470576308 
                strength = 0.2781216672814995 
    frame [34]:
        intensity = 0.5042540555977911 
        nCandidates = 3 
        candidate []: 
            candidate [1]:
                frequency = 185.05513907282884 
                strength = 0.7332669098979328 
            candidate [2]:
                frequency = 0 
                strength = 0 
            candidate [3]:
                frequency = 91.59370291222254 
                strength = 0.3967246253767558 
    frame [35]:
        intensity = 0.6224345774915578 
        nCandidates = 3 
        candidate []: 
            candidate [1]:
                frequency = 179.79740310239 
                strength = 0.7755882437358667 
            candidate [2]:
                frequency = 0 
                strength = 0 
            candidate [3]:
                frequency = 88.9869301184515 
                strength = 0.44180588177492147 
    frame [36]:
        intensity = 0.1956497867120813 
        nCandidates = 6 
        candidate []: 
            candidate [1]:
                frequency = 170.50421201589984 
                strength = 0.8391704990464078 
            candidate [2]:
                frequency = 0 
                strength = 0 
            candidate [3]:
                frequency = 83.89248858157637 
                strength = 0.5886803051539022 
            candidate [4]:
                frequency = 54.38809346059806 
                strength = 0.49420057073134654 
            candidate [5]:
                frequency = 40.96174260960581 
                strength = 0.45879114722936576 
            candidate [6]:
                frequency = 33.18338999241177 
                strength = 0.384485435973755 
    frame [37]:
        intensity = 0.48632831662376463 
        nCandidates = 15 
        candidate []: 
            candidate [1]:
                frequency = 165.80903480614833 
                strength = 0.5993664659932382 
            candidate [2]:
                frequency = 4427.918616913456 
                strength = 0.7549212307522066 
            candidate [3]:
                frequency = 2213.4575625607285 
                strength = 0.644285151941112 
            candidate [4]:
                frequency = 1346.6028212078713 
                strength = 0.5084638942827483 
            candidate [5]:
                frequency = 78.31113077955989 
                strength = 0.4118303265473602 
            candidate [6]:
                frequency = 81.32691565679279 
                strength = 0.43674176885631144 
            candidate [7]:
                frequency = 79.90712704267075 
                strength = 0.43427984099118794 
            candidate [8]:
                frequency = 181.91824928521098 
                strength = 0.4633725578423087 
            candidate [9]:
                frequency = 176.44748177832662 
                strength = 0.510698856483202 
            candidate [10]:
                frequency = 172.0702120626706 
                strength = 0.5579121362921294 
            candidate [11]:
                frequency = 0 
                strength = 0 
            candidate [12]:
                frequency = 160.12299865022285 
                strength = 0.6102120721947359 
            candidate [13]:
                frequency = 155.9390835393672 
                strength = 0.5594150629134104 
            candidate [14]:
                frequency = 148.87665487766432 
                strength = 0.47630461989380085 
            candidate [15]:
                frequency = 82.8754521636477 
                strength = 0.41559549823600167 
    frame [38]:
        intensity = 0.4001163690619113 
        nCandidates = 4 
        candidate []: 
            candidate [1]:
                frequency = 182.06651344048564 
                strength = 0.750426354291859 
            candidate [2]:
                frequency = 0 
                strength = 0 
            candidate [3]:
                frequency = 91.42947020586053 
                strength = 0.42229137762780816 
            candidate [4]:
                frequency = 90.46005596361347 
                strength = 0.41889604460573415 
    frame [39]:
        intensity = 0.6009355391184167 
        nCandidates = 4 
        candidate []: 
            candidate [1]:
                frequency = 177.7998718627142 
                strength = 0.8111395470618917 
            candidate [2]:
                frequency = 0 
                strength = 0 
            candidate [3]:
                frequency = 88.38215532634524 
                strength = 0.4530223486932216 
            candidate [4]:
                frequency = 41.714101625668725 
                strength = 0.2475440637869229 
    frame [40]:
        intensity = 0.20722884640196632 
        nCandidates = 6 
        candidate []: 
            candidate [1]:
                frequency = 172.12089196975882 
                strength = 0.8096613598211378 
            candidate [2]:
                frequency = 0 
                strength = 0 
            candidate [3]:
                frequency = 83.90337001261285 
                strength = 0.5124115592387789 
            candidate [4]:
                frequency = 54.374315026055406 
                strength = 0.47405466190532797 
            candidate [5]:
                frequency = 41.2245713801793 
                strength = 0.42032066272259816 
            candidate [6]:
                frequency = 33.27906032433118 
                strength = 0.30716858038343364 
    frame [41]:
        intensity = 0.05778792214881269 
        nCandidates = 7 
        candidate []: 
            candidate [1]:
                frequency = 164.2207965226946 
                strength = 0.6717326769654263 
            candidate [2]:
                frequency = 0 
                strength = 0 
            candidate [3]:
                frequency = 81.76100256388558 
                strength = 0.4687830009480608 
            candidate [4]:
                frequency = 55.2989614241599 
                strength = 0.30735544917385244 
            candidate [5]:
                frequency = 42.25968782899958 
                strength = 0.24173000734826877 
            candidate [6]:
                frequency = 42.135275156788616 
                strength = 0.24227033078289853 
            candidate [7]:
                frequency = 33.67538728001761 
                strength = 0.2811846754945329 
    frame [42]:
        intensity = 0.6435926868843285 
        nCandidates = 3 
        candidate []: 
            candidate [1]:
                frequency = 0 
                strength = 0 
            candidate [2]:
                frequency = 203.26035181095293 
                strength = 0.35934379815064954 
            candidate [3]:
                frequency = 41.22346636299125 
                strength = 0.2642470888381777 
    frame [43]:
        intensity = 0.7594370641286678 
        nCandidates = 8 
        candidate []: 
            candidate [1]:
                frequency = 207.8779331328774 
                strength = 0.784292444685007 
            candidate [2]:
                frequency = 411.92533101134273 
                strength = 0.22509326518661385 
            candidate [3]:
                frequency = 0 
                strength = 0 
            candidate [4]:
                frequency = 104.24588212599775 
                strength = 0.6741315845991165 
            candidate [5]:
                frequency = 69.80746280692773 
                strength = 0.5495237942557187 
            candidate [6]:
                frequency = 52.50261155399749 
                strength = 0.46335848776285854 
            candidate [7]:
                frequency = 41.86816192786737 
                strength = 0.36636302847290353 
            candidate [8]:
                frequency = 34.930239883360954 
                strength = 0.24132966862906188 
    frame [44]:
        intensity = 0.8707075965953661 
        nCandidates = 8 
        candidate []: 
            candidate [1]:
                frequency = 211.94012694513077 
                strength = 0.9191523505583782 
            candidate [2]:
                frequency = 0 
                strength = 0 
            candidate [3]:
                frequency = 105.93746602640104 
                strength = 0.814659062890173 
            candidate [4]:
                frequency = 70.65122198664216 
                strength = 0.7069395771178985 
            candidate [5]:
                frequency = 52.99239001038101 
                strength = 0.6087809498575105 
            candidate [6]:
                frequency = 42.39332721751712 
                strength = 0.5213264670866051 
            candidate [7]:
                frequency = 35.32535065271669 
                strength = 0.4415226175725133 
            candidate [8]:
                frequency = 30.276612480068188 
                strength = 0.37009777322650544 
    frame [45]:
        intensity = 0.8387558711932837 
        nCandidates = 8 
        candidate []: 
            candidate [1]:
                frequency = 216.43087235945086 
                strength = 0.916199021421852 
            candidate [2]:
                frequency = 0 
                strength = 0 
            candidate [3]:
                frequency = 107.84113378890356 
                strength = 0.7845718292902742 
            candidate [4]:
                frequency = 71.67598957994669 
                strength = 0.6530514641294499 
            candidate [5]:
                frequency = 53.55274575108108 
                strength = 0.53457521545996 
            candidate [6]:
                frequency = 42.736836907539065 
                strength = 0.43853678438463395 
            candidate [7]:
                frequency = 35.56521934619845 
                strength = 0.347947181014824 
            candidate [8]:
                frequency = 30.4505819134144 
                strength = 0.2642969039426866 
    frame [46]:
        intensity = 0.12490936889102838 
        nCandidates = 8 
        candidate []: 
            candidate [1]:
                frequency = 217.85561096281677 
                strength = 0.8446039684228699 
            candidate [2]:
                frequency = 0 
                strength = 0 
            candidate [3]:
                frequency = 108.25129418105249 
                strength = 0.6855453980364031 
            candidate [4]:
                frequency = 71.5338452874968 
                strength = 0.5730802865970493 
            candidate [5]:
                frequency = 53.25445285151996 
                strength = 0.5047394085580269 
            candidate [6]:
                frequency = 42.776558121438164 
                strength = 0.4625137239353851 
            candidate [7]:
                frequency = 35.75740009554876 
                strength = 0.4238802492740137 
            candidate [8]:
                frequency = 30.75802492064583 
                strength = 0.38896463926757113 
    frame [47]:
        intensity = 0.431507519898053 
        nCandidates = 8 
        candidate []: 
            candidate [1]:
                frequency = 0 
                strength = 0 
            candidate [2]:
                frequency = 5866.7385403176395 
                strength = 0.4042115521488885 
            candidate [3]:
                frequency = 3285.662236094845 
                strength = 0.31068949043322824 
            candidate [4]:
                frequency = 1881.7080778192085 
                strength = 0.3530172489259807 
            candidate [5]:
                frequency = 1292.1025342562018 
                strength = 0.2483874560541589 
            candidate [6]:
                frequency = 659.5842082350651 
                strength = 0.252085325190531 
            candidate [7]:
                frequency = 586.2094501552228 
                strength = 0.25102650631248236 
            candidate [8]:
                frequency = 521.9026700435045 
                strength = 0.23708456508804374 
    frame [48]:
        intensity = 0.43932282120165006 
        nCandidates = 9 
        candidate []: 
            candidate [1]:
                frequency = 0 
                strength = 0 
            candidate [2]:
                frequency = 5696.78472411395 
                strength = 0.5183884674484914 
            candidate [3]:
                frequency = 3166.856653097574 
                strength = 0.4521321322895274 
            candidate [4]:
                frequency = 1900.8742460143512 
                strength = 0.4390027058788596 
            candidate [5]:
                frequency = 1305.0084819255576 
                strength = 0.33907199490066675 
            candidate [6]:
                frequency = 1049.406116279387 
                strength = 0.25682868087798516 
            candidate [7]:
                frequency = 240.335052460623 
                strength = 0.2776237125199471 
            candidate [8]:
                frequency = 223.75477893167354 
                strength = 0.24833054170990415 
            candidate [9]:
                frequency = 213.41441546653817 
                strength = 0.23486123971129041 
    frame [49]:
        intensity = 0.4566602723021862 
        nCandidates = 5 
        candidate []: 
            candidate [1]:
                frequency = 203.26953698334623 
                strength = 0.8235724856643954 
            candidate [2]:
                frequency = 0 
                strength = 0 
            candidate [3]:
                frequency = 101.67002752291499 
                strength = 0.6184287951505913 
            candidate [4]:
                frequency = 67.9089036942251 
                strength = 0.43321877286624344 
            candidate [5]:
                frequency = 51.11836832276761 
                strength = 0.2936993036380555 
    frame [50]:
        intensity = 0.6824460336985985 
        nCandidates = 5 
        candidate []: 
            candidate [1]:
                frequency = 194.73731654234678 
                strength = 0.8560114311983477 
            candidate [2]:
                frequency = 0 
                strength = 0 
            candidate [3]:
                frequency = 97.49392387713637 
                strength = 0.6338007403813581 
            candidate [4]:
                frequency = 65.13036997260248 
                strength = 0.43597518275358754 
            candidate [5]:
                frequency = 48.810358570126155 
                strength = 0.28342681737213793 
    frame [51]:
        intensity = 0.5415402237842635 
        nCandidates = 4 
        candidate []: 
            candidate [1]:
                frequency = 186.1099141294466 
                strength = 0.8221395303503292 
            candidate [2]:
                frequency = 0 
                strength = 0 
            candidate [3]:
                frequency = 93.25062130142788 
                strength = 0.5320934704098812 
            candidate [4]:
                frequency = 62.33281444881437 
                strength = 0.3107294329545204 
    frame [52]:
        intensity = 0.1732878604953204 
        nCandidates = 6 
        candidate []: 
            candidate [1]:
                frequency = 174.07813470127053 
                strength = 0.8118531856865446 
            candidate [2]:
                frequency = 0 
                strength = 0 
            candidate [3]:
                frequency = 85.49282419092317 
                strength = 0.560965947593855 
            candidate [4]:
                frequency = 55.26939017990063 
                strength = 0.49924084160991805 
            candidate [5]:
                frequency = 41.69378486063105 
                strength = 0.4970287695438934 
            candidate [6]:
                frequency = 33.80399384764537 
                strength = 0.4589781185308178 
    frame [53]:
        intensity = 0.4943820364244748 
        nCandidates = 6 
        candidate []: 
            candidate [1]:
                frequency = 182.1498598058565 
                strength = 0.6454121123099763 
            candidate [2]:
                frequency = 0 
                strength = 0 
            candidate [3]:
                frequency = 89.00335315131875 
                strength = 0.39533682057179587 
            candidate [4]:
                frequency = 58.81228268560114 
                strength = 0.36988869089823095 
            candidate [5]:
                frequency = 44.431130937194325 
                strength = 0.33695955108301606 
            candidate [6]:
                frequency = 35.20460634277773 
                strength = 0.3503006014396265 
    frame [54]:
        intensity = 0.47398352702397994 
        nCandidates = 4 
        candidate []: 
            candidate [1]:
                frequency = 174.1355480900034 
                strength = 0.7338443687868621 
            candidate [2]:
                frequency = 0 
                strength = 0 
            candidate [3]:
                frequency = 85.62706111825301 
                strength = 0.45784693632258383 
            candidate [4]:
                frequency = 56.70634030973474 
                strength = 0.3211684619125303 
    frame [55]:
        intensity = 0.3145588151306816 
        nCandidates = 7 
        candidate []: 
            candidate [1]:
                frequency = 165.51585225731813 
                strength = 0.8846141634090918 
            candidate [2]:
                frequency = 0 
                strength = 0 
            candidate [3]:
                frequency = 82.24164681746778 
                strength = 0.7613918163695941 
            candidate [4]:
                frequency = 54.664186134097356 
                strength = 0.6896718771733391 
            candidate [5]:
                frequency = 54.46254430195936 
                strength = 0.6899435800487943 
            candidate [6]:
                frequency = 40.79673922482213 
                strength = 0.6305879841117961 
            candidate [7]:
                frequency = 32.660226846520956 
                strength = 0.5647628363772642 
    frame [56]:
        intensity = 0.2557207204651748 
        nCandidates = 15 
        candidate []: 
            candidate [1]:
                frequency = 160.33429198044792 
                strength = 0.9014777727787986 
            candidate [2]:
                frequency = 8595.865606439722 
                strength = 0.9093148373572654 
            candidate [3]:
                frequency = 5202.003101504821 
                strength = 0.8972315433346252 
            candidate [4]:
                frequency = 3240.793649312718 
                strength = 0.8557417673725235 
            candidate [5]:
                frequency = 168.15327194945516 
                strength = 0.8478067070791223 
            candidate [6]:
                frequency = 165.1563722139867 
                strength = 0.8849180297373457 
            candidate [7]:
                frequency = 162.54919729512534 
                strength = 0.886745968072435 
            candidate [8]:
                frequency = 0 
                strength = 0 
            candidate [9]:
                frequency = 157.92845064126988 
                strength = 0.8750346548394066 
            candidate [10]:
                frequency = 81.71589347251303 
                strength = 0.842804402155502 
            candidate [11]:
                frequency = 81.07064880317805 
                strength = 0.8679220390105348 
            candidate [12]:
                frequency = 80.37692708795126 
                strength = 0.8648347209971662 
            candidate [13]:
                frequency = 79.771147641987 
                strength = 0.8553180682247289 
            candidate [14]:
                frequency = 79.11700359642008 
                strength = 0.8239819571712357 
            candidate [15]:
                frequency = 53.83162295641816 
                strength = 0.8222793168161867 
    frame [57]:
        intensity = 0.25215988674373996 
        nCandidates = 15 
        candidate []: 
            candidate [1]:
                frequency = 160.13830148732958 
                strength = 0.6385375142831157 
            candidate [2]:
                frequency = 8321.19399916311 
                strength = 0.6523538183210871 
            candidate [3]:
                frequency = 5167.1281728952445 
                strength = 0.7289777476925168 
            candidate [4]:
                frequency = 3145.7892789872667 
                strength = 0.6657298809580593 
            candidate [5]:
                frequency = 1969.6563385273166 
                strength = 0.5584309302205251 
            candidate [6]:
                frequency = 151.20192273204614 
                strength = 0.6007315091929213 
            candidate [7]:
                frequency = 80.48573127326374 
                strength = 0.5867595732644296 
            candidate [8]:
                frequency = 155.92311337452333 
                strength = 0.6405230358626339 
            candidate [9]:
                frequency = 165.30686099462324 
                strength = 0.6111249769998026 
            candidate [10]:
                frequency = 163.67281135652874 
                strength = 0.6098095633923509 
            candidate [11]:
                frequency = 0 
                strength = 0 
            candidate [12]:
                frequency = 153.5139148842573 
                strength = 0.5758905276879012 
            candidate [13]:
                frequency = 79.20039766524508 
                strength = 0.5736322890332227 
            candidate [14]:
                frequency = 79.82094676349183 
                strength = 0.5885481661449411 
            candidate [15]:
                frequency = 169.06678814796967 
                strength = 0.5827889511787036 
    frame [58]:
        intensity = 0.25480353916936815 
        nCandidates = 15 
        candidate []: 
            candidate [1]:
                frequency = 169.50945961645075 
                strength = 0.6535961110206946 
            candidate [2]:
                frequency = 8267.739158478129 
                strength = 0.7630779555810329 
            candidate [3]:
                frequency = 5296.18423754123 
                strength = 0.8059360973058646 
            candidate [4]:
                frequency = 3171.949107319915 
                strength = 0.6928675043010077 
            candidate [5]:
                frequency = 1988.1808886934336 
                strength = 0.5149309919024655 
            candidate [6]:
                frequency = 85.1030607249206 
                strength = 0.45829437101321857 
            candidate [7]:
                frequency = 83.89288820038745 
                strength = 0.4482741514057922 
            candidate [8]:
                frequency = 176.95337139774014 
                strength = 0.6175928927858297 
            candidate [9]:
                frequency = 173.87727265396947 
                strength = 0.6453824860296903 
            candidate [10]:
                frequency = 0 
                strength = 0 
            candidate [11]:
                frequency = 166.1608972231796 
                strength = 0.6250426471150431 
            candidate [12]:
                frequency = 160.9899701278734 
                strength = 0.5374739082393385 
            candidate [13]:
                frequency = 83.16639613136306 
                strength = 0.45275195934998774 
            candidate [14]:
                frequency = 85.82686079492359 
                strength = 0.4738812268867882 
            candidate [15]:
                frequency = 84.4390468357142 
                strength = 0.4814182843231963 
    frame [59]:
        intensity = 0.5421664504827436 
        nCandidates = 6 
        candidate []: 
            candidate [1]:
                frequency = 168.09049097370425 
                strength = 0.9054022056079171 
            candidate [2]:
                frequency = 0 
                strength = 0 
            candidate [3]:
                frequency = 83.845640957776 
                strength = 0.7608526257357519 
            candidate [4]:
                frequency = 55.78755175316258 
                strength = 0.6259175314226458 
            candidate [5]:
                frequency = 41.771336858389425 
                strength = 0.5067971221454753 
            candidate [6]:
                frequency = 33.365777599643636 
                strength = 0.4024135831876962 
    frame [60]:
        intensity = 0.6803430457890454 
        nCandidates = 6 
        candidate []: 
            candidate [1]:
                frequency = 164.52699257715335 
                strength = 0.9581583576345872 
            candidate [2]:
                frequency = 0 
                strength = 0 
            candidate [3]:
                frequency = 82.23775471683774 
                strength = 0.8712197034872549 
            candidate [4]:
                frequency = 54.78370086893475 
                strength = 0.7812716461200316 
            candidate [5]:
                frequency = 41.05151772558883 
                strength = 0.7081172735667506 
            candidate [6]:
                frequency = 32.82377907314264 
                strength = 0.6488050767646351 
    frame [61]:
        intensity = 0.5552387775029134 
        nCandidates = 6 
        candidate []: 
            candidate [1]:
                frequency = 161.97331999336288 
                strength = 0.9909277032138855 
            candidate [2]:
                frequency = 0 
                strength = 0 
            candidate [3]:
                frequency = 80.97231771164601 
                strength = 0.9752447437556327 
            candidate [4]:
                frequency = 53.982136878754616 
                strength = 0.9557562473942566 
            candidate [5]:
                frequency = 40.48769882840994 
                strength = 0.9350648590555651 
            candidate [6]:
                frequency = 32.39259880517511 
                strength = 0.9169381652336609 
    frame [62]:
        intensity = 0.5185183019951234 
        nCandidates = 6 
        candidate []: 
            candidate [1]:
                frequency = 161.76917810190417 
                strength = 0.9967387545856405 
            candidate [2]:
                frequency = 0 
                strength = 0 
            candidate [3]:
                frequency = 80.8843340342067 
                strength = 0.995347031670653 
            candidate [4]:
                frequency = 53.923094835949904 
                strength = 0.9944782979488395 
            candidate [5]:
                frequency = 40.43949317366942 
                strength = 0.9961002339897989 
            candidate [6]:
                frequency = 32.350765414439444 
                strength = 0.9981675769994999 
    frame [63]:
        intensity = 0.5362198327018323 
        nCandidates = 6 
        candidate []: 
            candidate [1]:
                frequency = 161.69893275833365 
                strength = 0.9946991303903422 
            candidate [2]:
                frequency = 0 
                strength = 0 
            candidate [3]:
                frequency = 80.86478370124128 
                strength = 0.9862435983580015 
            candidate [4]:
                frequency = 53.913159065371936 
                strength = 0.9753359783249055 
            candidate [5]:
                frequency = 40.42973915507025 
                strength = 0.964203067655093 
            candidate [6]:
                frequency = 32.33680063294914 
                strength = 0.9523925875914131 
    frame [64]:
        intensity = 0.517217798591531 
        nCandidates = 6 
        candidate []: 
            candidate [1]:
                frequency = 160.0881501491888 
                strength = 0.9876419709794007 
            candidate [2]:
                frequency = 0 
                strength = 0 
            candidate [3]:
                frequency = 80.03152165860793 
                strength = 0.9611316035592964 
            candidate [4]:
                frequency = 53.34710401277694 
                strength = 0.9272253289891053 
            candidate [5]:
                frequency = 40.005708602297915 
                strength = 0.8926102675462128 
            candidate [6]:
                frequency = 32.00097347796855 
                strength = 0.8594865738930854 
    frame [65]:
        intensity = 0.4789443004466535 
        nCandidates = 6 
        candidate []: 
            candidate [1]:
                frequency = 157.80255755064914 
                strength = 0.9540685121331706 
            candidate [2]:
                frequency = 0 
                strength = 0 
            candidate [3]:
                frequency = 78.89710562205978 
                strength = 0.8670636164939278 
            candidate [4]:
                frequency = 52.59584877890249 
                strength = 0.7659166263352194 
            candidate [5]:
                frequency = 39.440566192539144 
                strength = 0.6688887437578591 
            candidate [6]:
                frequency = 31.548512991188005 
                strength = 0.5737456697284002 
    frame [66]:
        intensity = 0.29286379232876875 
        nCandidates = 6 
        candidate []: 
            candidate [1]:
                frequency = 155.63802632339767 
                strength = 0.8613270861620839 
            candidate [2]:
                frequency = 0 
                strength = 0 
            candidate [3]:
                frequency = 77.55008237217663 
                strength = 0.6988191560679377 
            candidate [4]:
                frequency = 51.551651953508426 
                strength = 0.5747221962265867 
            candidate [5]:
                frequency = 38.67782790889176 
                strength = 0.5308555237992969 
            candidate [6]:
                frequency = 30.944495101991375 
                strength = 0.5372152781193944 
    frame [67]:
        intensity = 0.34458517250590415 
        nCandidates = 6 
        candidate []: 
            candidate [1]:
                frequency = 164.70093471317142 
                strength = 0.8840944565883316 
            candidate [2]:
                frequency = 0 
                strength = 0 
            candidate [3]:
                frequency = 81.64841498272129 
                strength = 0.7332423239462865 
            candidate [4]:
                frequency = 54.23969787371425 
                strength = 0.6326709482478801 
            candidate [5]:
                frequency = 40.5997344800385 
                strength = 0.5331416081356103 
            candidate [6]:
                frequency = 32.38285043089967 
                strength = 0.4588003517349143 
    frame [68]:
        intensity = 0.42960587593955585 
        nCandidates = 6 
        candidate []: 
            candidate [1]:
                frequency = 161.6355364078053 
                strength = 0.9673607837210881 
            candidate [2]:
                frequency = 0 
                strength = 0 
            candidate [3]:
                frequency = 80.65980629237264 
                strength = 0.9269820575028873 
            candidate [4]:
                frequency = 53.75108486071825 
                strength = 0.8895337135352662 
            candidate [5]:
                frequency = 40.31117418832182 
                strength = 0.8278440148207595 
            candidate [6]:
                frequency = 32.23699664799398 
                strength = 0.7587800521613295 
    frame [69]:
        intensity = 0.3629350775026628 
        nCandidates = 6 
        candidate []: 
            candidate [1]:
                frequency = 160.50190585916064 
                strength = 0.9930329309505476 
            candidate [2]:
                frequency = 0 
                strength = 0 
            candidate [3]:
                frequency = 80.24200711274763 
                strength = 0.9802523067275417 
            candidate [4]:
                frequency = 53.49912893176377 
                strength = 0.9649658359267572 
            candidate [5]:
                frequency = 40.13210361585554 
                strength = 0.9475816516442988 
            candidate [6]:
                frequency = 32.117916831270044 
                strength = 0.9317191900342138 
    frame [70]:
        intensity = 0.2997529729205384 
        nCandidates = 6 
        candidate []: 
            candidate [1]:
                frequency = 163.2620740520298 
                strength = 0.9829878565593569 
            candidate [2]:
                frequency = 0 
                strength = 0 
            candidate [3]:
                frequency = 81.64760349341006 
                strength = 0.9457350347646913 
            candidate [4]:
                frequency = 54.46563713918579 
                strength = 0.9000647273127454 
            candidate [5]:
                frequency = 40.87162216475803 
                strength = 0.8595503756410228 
            candidate [6]:
                frequency = 32.70998275798464 
                strength = 0.8315568555886502 
    frame [71]:
        intensity = 0.21278366083237438 
        nCandidates = 6 
        candidate []: 
            candidate [1]:
                frequency = 162.64280756666543 
                strength = 0.9727788900827403 
            candidate [2]:
                frequency = 0 
                strength = 0 
            candidate [3]:
                frequency = 81.31424374793264 
                strength = 0.9078598354229717 
            candidate [4]:
                frequency = 54.212429848186645 
                strength = 0.8211469208616627 
            candidate [5]:
                frequency = 40.65780261336301 
                strength = 0.7310204855366119 
            candidate [6]:
                frequency = 32.52064856083354 
                strength = 0.6447618605436011 
