# Supplementary material for: Prenuclear L∗+H Activates Alternatives for the Accented Word
Source: Front Psychol. 2019 Sep 24;10:1993. doi: 10.3389/fpsyg.2019.01993 (PMC6769128; doi:10.3389/fpsyg.2019.01993)
Supplement: Supplementary file 1 [file Data_Sheet_1.zip › control_1_1.pitch]

File type = "ooTextFile"
Object class = "Pitch 1"

xmin = 0 
xmax = 1.7064399092970521 
nx = 65 
dx = 0.025 
x1 = 0.053219954648526066 
ceiling = 450 
maxnCandidates = 15 
frame []: 
    frame [1]:
        intensity = 0.07374894553142011 
        nCandidates = 6 
        candidate []: 
            candidate [1]:
                frequency = 204.56747185760238 
                strength = 0.8715621883633927 
            candidate [2]:
                frequency = 0 
                strength = 0 
            candidate [3]:
                frequency = 101.37594930660859 
                strength = 0.6966572307734993 
            candidate [4]:
                frequency = 67.4723374465797 
                strength = 0.510523576662183 
            candidate [5]:
                frequency = 50.418581282407374 
                strength = 0.34828538541090864 
            candidate [6]:
                frequency = 40.21564554653635 
                strength = 0.22923806718034176 
    frame [2]:
        intensity = 0.3665868448464661 
        nCandidates = 6 
        candidate []: 
            candidate [1]:
                frequency = 198.29582758936658 
                strength = 0.8765256127675063 
            candidate [2]:
                frequency = 0 
                strength = 0 
            candidate [3]:
                frequency = 98.7179878349204 
                strength = 0.722996336236431 
            candidate [4]:
                frequency = 65.8510037319914 
                strength = 0.5669307798311384 
            candidate [5]:
                frequency = 49.32641327760431 
                strength = 0.4151349908427257 
            candidate [6]:
                frequency = 39.40334232131878 
                strength = 0.2724441591942128 
    frame [3]:
        intensity = 0.278996305810444 
        nCandidates = 7 
        candidate []: 
            candidate [1]:
                frequency = 188.5037817141141 
                strength = 0.79927533440478 
            candidate [2]:
                frequency = 3610.074776980896 
                strength = 0.8908409159023151 
            candidate [3]:
                frequency = 0 
                strength = 0 
            candidate [4]:
                frequency = 95.00020545395736 
                strength = 0.5815660755736313 
            candidate [5]:
                frequency = 63.72994199612269 
                strength = 0.37363462034848843 
            candidate [6]:
                frequency = 48.56464738994311 
                strength = 0.23741953718635347 
            candidate [7]:
                frequency = 47.962268487544094 
                strength = 0.227533961967444 
    frame [4]:
        intensity = 0.24296849662553427 
        nCandidates = 10 
        candidate []: 
            candidate [1]:
                frequency = 0 
                strength = 0 
            candidate [2]:
                frequency = 3108.1760238203074 
                strength = 0.6621735616656892 
            candidate [3]:
                frequency = 1396.3450053006577 
                strength = 0.34449700777769193 
            candidate [4]:
                frequency = 187.85835854871135 
                strength = 0.2923850036897276 
            candidate [5]:
                frequency = 177.95141504028854 
                strength = 0.3506144511624172 
            candidate [6]:
                frequency = 168.75498357639543 
                strength = 0.39950637516560017 
            candidate [7]:
                frequency = 159.85572024469462 
                strength = 0.4036389573651052 
            candidate [8]:
                frequency = 151.66301565695434 
                strength = 0.3350838961129291 
            candidate [9]:
                frequency = 86.28146377436546 
                strength = 0.22985125620771227 
            candidate [10]:
                frequency = 83.9138213078827 
                strength = 0.23395833904195804 
    frame [5]:
        intensity = 0.43451264504159226 
        nCandidates = 6 
        candidate []: 
            candidate [1]:
                frequency = 0 
                strength = 0 
            candidate [2]:
                frequency = 3128.229157886688 
                strength = 0.5821194755878263 
            candidate [3]:
                frequency = 824.9918550490406 
                strength = 0.23288862058220028 
            candidate [4]:
                frequency = 636.1421424340517 
                strength = 0.3183013518302632 
            candidate [5]:
                frequency = 524.8570496946373 
                strength = 0.27996439736494083 
            candidate [6]:
                frequency = 77.47708246243101 
                strength = 0.22858598385453666 
    frame [6]:
        intensity = 0.22574928968676317 
        nCandidates = 15 
        candidate []: 
            candidate [1]:
                frequency = 0 
                strength = 0 
            candidate [2]:
                frequency = 3152.9895509757785 
                strength = 0.5773063617985457 
            candidate [3]:
                frequency = 1597.5010406417355 
                strength = 0.3272212037487463 
            candidate [4]:
                frequency = 1039.0000321826315 
                strength = 0.2642429595071805 
            candidate [5]:
                frequency = 781.6046133984939 
                strength = 0.32093233700981255 
            candidate [6]:
                frequency = 624.959492347099 
                strength = 0.357159904903116 
            candidate [7]:
                frequency = 520.5413261337727 
                strength = 0.324465515219097 
            candidate [8]:
                frequency = 446.3284388380965 
                strength = 0.3061542109678563 
            candidate [9]:
                frequency = 389.7693188730901 
                strength = 0.27106607079176026 
            candidate [10]:
                frequency = 346.1466853276442 
                strength = 0.2676020031389138 
            candidate [11]:
                frequency = 311.35431499070467 
                strength = 0.25497562116454 
            candidate [12]:
                frequency = 221.71741352876106 
                strength = 0.2510156900900896 
            candidate [13]:
                frequency = 77.46735469890886 
                strength = 0.29931974667723016 
            candidate [14]:
                frequency = 79.40553154502128 
                strength = 0.2648067373663706 
            candidate [15]:
                frequency = 75.57849372886547 
                strength = 0.27621782942718265 
    frame [7]:
        intensity = 0.0990246351705837 
        nCandidates = 15 
        candidate []: 
            candidate [1]:
                frequency = 0 
                strength = 0 
            candidate [2]:
                frequency = 3106.9711787925744 
                strength = 0.5169632777148733 
            candidate [3]:
                frequency = 1601.9177077067025 
                strength = 0.32537439233471466 
            candidate [4]:
                frequency = 1069.596465701963 
                strength = 0.3048936633357433 
            candidate [5]:
                frequency = 784.5422581601526 
                strength = 0.34850277679359676 
            candidate [6]:
                frequency = 620.2302226525586 
                strength = 0.3799469381471251 
            candidate [7]:
                frequency = 515.0608854167925 
                strength = 0.35012085660735515 
            candidate [8]:
                frequency = 446.5066432140516 
                strength = 0.34773973742755776 
            candidate [9]:
                frequency = 389.61849822405 
                strength = 0.29715446833665476 
            candidate [10]:
                frequency = 345.1894520836622 
                strength = 0.26884884822323724 
            candidate [11]:
                frequency = 310.37000217819786 
                strength = 0.3058694760363511 
            candidate [12]:
                frequency = 283.4434682143205 
                strength = 0.28917049889227514 
            candidate [13]:
                frequency = 259.39752459589926 
                strength = 0.2696304306914584 
            candidate [14]:
                frequency = 206.09894802070028 
                strength = 0.27146395722984484 
            candidate [15]:
                frequency = 238.2158687840753 
                strength = 0.27078644081409226 
    frame [8]:
        intensity = 0.038737878629484364 
        nCandidates = 15 
        candidate []: 
            candidate [1]:
                frequency = 0 
                strength = 0 
            candidate [2]:
                frequency = 3282.1747930132565 
                strength = 0.8102611056508056 
            candidate [3]:
                frequency = 848.4667800850415 
                strength = 0.42282665107238154 
            candidate [4]:
                frequency = 654.0004948907339 
                strength = 0.32741521960017084 
            candidate [5]:
                frequency = 621.981484130606 
                strength = 0.32772622121972167 
            candidate [6]:
                frequency = 525.0309119867723 
                strength = 0.2881960885086318 
            candidate [7]:
                frequency = 446.919100778701 
                strength = 0.2837283667482352 
            candidate [8]:
                frequency = 209.43465751465055 
                strength = 0.3785083584110984 
            candidate [9]:
                frequency = 337.0228012500635 
                strength = 0.40477963164712744 
            candidate [10]:
                frequency = 307.8083121381365 
                strength = 0.4854895492704391 
            candidate [11]:
                frequency = 278.7052646176222 
                strength = 0.5449245834917444 
            candidate [12]:
                frequency = 259.0108015667144 
                strength = 0.5492220541171553 
            candidate [13]:
                frequency = 255.48262705480417 
                strength = 0.5514777446133761 
            candidate [14]:
                frequency = 238.91438694654218 
                strength = 0.5204773582631164 
            candidate [15]:
                frequency = 222.18239759911012 
                strength = 0.4493075040971307 
    frame [9]:
        intensity = 0.30980699911597476 
        nCandidates = 5 
        candidate []: 
            candidate [1]:
                frequency = 236.29343813151922 
                strength = 0.770864710467213 
            candidate [2]:
                frequency = 0 
                strength = 0 
            candidate [3]:
                frequency = 117.52453673567543 
                strength = 0.5657907943058081 
            candidate [4]:
                frequency = 78.14324778098772 
                strength = 0.38369883452941106 
            candidate [5]:
                frequency = 58.56472716419692 
                strength = 0.2501874132331404 
    frame [10]:
        intensity = 0.9161953718930137 
        nCandidates = 8 
        candidate []: 
            candidate [1]:
                frequency = 234.162251243861 
                strength = 0.9217808108681905 
            candidate [2]:
                frequency = 0 
                strength = 0 
            candidate [3]:
                frequency = 116.90959686185894 
                strength = 0.8312747224338093 
            candidate [4]:
                frequency = 77.85993345386287 
                strength = 0.7317685212140874 
            candidate [5]:
                frequency = 58.37919314569059 
                strength = 0.6371449683230069 
            candidate [6]:
                frequency = 46.70313694360359 
                strength = 0.5475881021199317 
            candidate [7]:
                frequency = 38.93386795617841 
                strength = 0.4607490739783989 
            candidate [8]:
                frequency = 33.39088772523813 
                strength = 0.37836025728628064 
    frame [11]:
        intensity = 0.7822544078787566 
        nCandidates = 8 
        candidate []: 
            candidate [1]:
                frequency = 235.11395641638174 
                strength = 0.9828456682565735 
            candidate [2]:
                frequency = 0 
                strength = 0 
            candidate [3]:
                frequency = 117.51836752564893 
                strength = 0.9467379165115759 
            candidate [4]:
                frequency = 78.32437337401666 
                strength = 0.8992984709383961 
            candidate [5]:
                frequency = 58.738279671206165 
                strength = 0.8495702638553084 
            candidate [6]:
                frequency = 46.99324039638924 
                strength = 0.8018138145889815 
            candidate [7]:
                frequency = 39.1700476546999 
                strength = 0.7587851528125038 
            candidate [8]:
                frequency = 33.586108452663545 
                strength = 0.7236984569846714 
    frame [12]:
        intensity = 0.8093150861443265 
        nCandidates = 9 
        candidate []: 
            candidate [1]:
                frequency = 239.5185628145238 
                strength = 0.9835268804405648 
            candidate [2]:
                frequency = 0 
                strength = 0 
            candidate [3]:
                frequency = 119.7384712273867 
                strength = 0.9462331718479068 
            candidate [4]:
                frequency = 79.8223260490052 
                strength = 0.9000372408369328 
            candidate [5]:
                frequency = 59.87949780183655 
                strength = 0.8539390232868952 
            candidate [6]:
                frequency = 47.93184325977144 
                strength = 0.8105134122383022 
            candidate [7]:
                frequency = 39.97305217912861 
                strength = 0.7691213006869477 
            candidate [8]:
                frequency = 34.285887306297084 
                strength = 0.7285508395880068 
            candidate [9]:
                frequency = 30.01878508579771 
                strength = 0.688377674045131 
    frame [13]:
        intensity = 0.7489501703939417 
        nCandidates = 9 
        candidate []: 
            candidate [1]:
                frequency = 245.45154623324132 
                strength = 0.9915554169738426 
            candidate [2]:
                frequency = 0 
                strength = 0 
            candidate [3]:
                frequency = 122.7484627343468 
                strength = 0.9726170338575663 
            candidate [4]:
                frequency = 81.84717361441612 
                strength = 0.947611392031723 
            candidate [5]:
                frequency = 61.393164236796615 
                strength = 0.9194532137815367 
            candidate [6]:
                frequency = 49.11913261485552 
                strength = 0.8897942595028595 
            candidate [7]:
                frequency = 40.93266444118704 
                strength = 0.8597897388040145 
            candidate [8]:
                frequency = 35.08058100823237 
                strength = 0.8296807398897681 
            candidate [9]:
                frequency = 30.68829503673576 
                strength = 0.800395171492856 
    frame [14]:
        intensity = 0.7484990558052341 
        nCandidates = 9 
        candidate []: 
            candidate [1]:
                frequency = 247.30538159676834 
                strength = 0.9922063985044991 
            candidate [2]:
                frequency = 0 
                strength = 0 
            candidate [3]:
                frequency = 123.64743120305285 
                strength = 0.977204101369566 
            candidate [4]:
                frequency = 82.43422474694482 
                strength = 0.9602786557360613 
            candidate [5]:
                frequency = 61.83337114550837 
                strength = 0.9431746560945703 
            candidate [6]:
                frequency = 49.47523572573057 
                strength = 0.9260015245075386 
            candidate [7]:
                frequency = 41.236532022854306 
                strength = 0.907626772669025 
            candidate [8]:
                frequency = 35.35037367726808 
                strength = 0.8877299879718809 
            candidate [9]:
                frequency = 30.934336131460217 
                strength = 0.8662534685650953 
    frame [15]:
        intensity = 0.9007323237970639 
        nCandidates = 9 
        candidate []: 
            candidate [1]:
                frequency = 244.5632984166559 
                strength = 0.9795250969313612 
            candidate [2]:
                frequency = 0 
                strength = 0 
            candidate [3]:
                frequency = 122.31391497289425 
                strength = 0.9339401810174152 
            candidate [4]:
                frequency = 81.5756088724391 
                strength = 0.8780359546564559 
            candidate [5]:
                frequency = 61.214765349413646 
                strength = 0.8212869551806614 
            candidate [6]:
                frequency = 49.003245659321536 
                strength = 0.7684883813510266 
            candidate [7]:
                frequency = 40.86082089054717 
                strength = 0.721686785316312 
            candidate [8]:
                frequency = 35.04674385112103 
                strength = 0.6818305803192224 
            candidate [9]:
                frequency = 30.687721486370496 
                strength = 0.6516467362051938 
    frame [16]:
        intensity = 0.8169696289404041 
        nCandidates = 8 
        candidate []: 
            candidate [1]:
                frequency = 238.3838905712186 
                strength = 0.9772182048363176 
            candidate [2]:
                frequency = 0 
                strength = 0 
            candidate [3]:
                frequency = 119.18269584508637 
                strength = 0.9206404119951902 
            candidate [4]:
                frequency = 79.44883753433604 
                strength = 0.846879959256717 
            candidate [5]:
                frequency = 59.58544299376599 
                strength = 0.7699072672314382 
            candidate [6]:
                frequency = 47.66890203288831 
                strength = 0.6980280467706098 
            candidate [7]:
                frequency = 39.722406639006245 
                strength = 0.6372283551210596 
            candidate [8]:
                frequency = 34.048565214470244 
                strength = 0.5895490902903324 
    frame [17]:
        intensity = 0.8345480572101273 
        nCandidates = 8 
        candidate []: 
            candidate [1]:
                frequency = 232.84710752117826 
                strength = 0.9711678525765663 
            candidate [2]:
                frequency = 0 
                strength = 0 
            candidate [3]:
                frequency = 116.47150394187526 
                strength = 0.9008950229384617 
            candidate [4]:
                frequency = 77.68387936465746 
                strength = 0.813681351391629 
            candidate [5]:
                frequency = 58.286006978838124 
                strength = 0.7266263600855312 
            candidate [6]:
                frequency = 46.63811445341555 
                strength = 0.6463064648129317 
            candidate [7]:
                frequency = 38.86499575920101 
                strength = 0.5747079946832214 
            candidate [8]:
                frequency = 33.30655863389529 
                strength = 0.5121908054220795 
    frame [18]:
        intensity = 0.7120460981791857 
        nCandidates = 8 
        candidate []: 
            candidate [1]:
                frequency = 225.88017699999867 
                strength = 0.9370705457790285 
            candidate [2]:
                frequency = 0 
                strength = 0 
            candidate [3]:
                frequency = 112.93656524980017 
                strength = 0.7850981239465953 
            candidate [4]:
                frequency = 75.29310359604374 
                strength = 0.6045587925832406 
            candidate [5]:
                frequency = 56.41969726078416 
                strength = 0.44281989191667814 
            candidate [6]:
                frequency = 44.11649402423809 
                strength = 0.33673228491090246 
            candidate [7]:
                frequency = 36.45776618715311 
                strength = 0.30745870657754 
            candidate [8]:
                frequency = 31.320280618746487 
                strength = 0.2997563960448332 
    frame [19]:
        intensity = 0.5256955102143666 
        nCandidates = 8 
        candidate []: 
            candidate [1]:
                frequency = 212.0338877629854 
                strength = 0.9725063469456923 
            candidate [2]:
                frequency = 0 
                strength = 0 
            candidate [3]:
                frequency = 105.56050268131928 
                strength = 0.9256306889180367 
            candidate [4]:
                frequency = 70.25988869182953 
                strength = 0.8842693690452893 
            candidate [5]:
                frequency = 52.674802071769065 
                strength = 0.842856282342793 
            candidate [6]:
                frequency = 42.13010566040087 
                strength = 0.7955279411162628 
            candidate [7]:
                frequency = 35.096366384625306 
                strength = 0.7425086223574071 
            candidate [8]:
                frequency = 30.072456395381977 
                strength = 0.6888816531211605 
    frame [20]:
        intensity = 0.5808995905126019 
        nCandidates = 7 
        candidate []: 
            candidate [1]:
                frequency = 206.1777275857206 
                strength = 0.9763376277909726 
            candidate [2]:
                frequency = 0 
                strength = 0 
            candidate [3]:
                frequency = 103.13064914242602 
                strength = 0.9239685325170888 
            candidate [4]:
                frequency = 68.78194573525008 
                strength = 0.8664013986664808 
            candidate [5]:
                frequency = 51.61528042467363 
                strength = 0.8163927821805461 
            candidate [6]:
                frequency = 41.31897403179509 
                strength = 0.7772025832814748 
            candidate [7]:
                frequency = 34.45666474009409 
                strength = 0.7488791745174119 
    frame [21]:
        intensity = 0.7010388772626978 
        nCandidates = 7 
        candidate []: 
            candidate [1]:
                frequency = 200.12723296731258 
                strength = 0.9403491864468373 
            candidate [2]:
                frequency = 0 
                strength = 0 
            candidate [3]:
                frequency = 100.08481286326355 
                strength = 0.8038486942839844 
            candidate [4]:
                frequency = 66.76449533956513 
                strength = 0.6503720867570951 
            candidate [5]:
                frequency = 50.1194560795951 
                strength = 0.5160584133057694 
            candidate [6]:
                frequency = 40.131687553612956 
                strength = 0.41370269515443864 
            candidate [7]:
                frequency = 33.447480741162025 
                strength = 0.3414050986449201 
    frame [22]:
        intensity = 0.7618461023847647 
        nCandidates = 7 
        candidate []: 
            candidate [1]:
                frequency = 194.10054723647522 
                strength = 0.939258924317205 
            candidate [2]:
                frequency = 0 
                strength = 0 
            candidate [3]:
                frequency = 96.77102721533699 
                strength = 0.8093103604452305 
            candidate [4]:
                frequency = 64.28018593047503 
                strength = 0.6881812506104472 
            candidate [5]:
                frequency = 48.14921096387576 
                strength = 0.5945271408971736 
            candidate [6]:
                frequency = 38.518085073440794 
                strength = 0.5146524890459199 
            candidate [7]:
                frequency = 32.10620640072029 
                strength = 0.4520348310801825 
    frame [23]:
        intensity = 0.6396098520211593 
        nCandidates = 7 
        candidate []: 
            candidate [1]:
                frequency = 188.75496946338998 
                strength = 0.9652518757476038 
            candidate [2]:
                frequency = 0 
                strength = 0 
            candidate [3]:
                frequency = 94.19908847922304 
                strength = 0.8934405406562547 
            candidate [4]:
                frequency = 62.713624945913296 
                strength = 0.8130119279733147 
            candidate [5]:
                frequency = 47.010224909312804 
                strength = 0.7345646872826619 
            candidate [6]:
                frequency = 37.595177261755154 
                strength = 0.6649247577402704 
            candidate [7]:
                frequency = 31.329980949819234 
                strength = 0.6113577869605947 
    frame [24]:
        intensity = 0.4794442348822388 
        nCandidates = 9 
        candidate []: 
            candidate [1]:
                frequency = 185.4648707170472 
                strength = 0.9630252204636894 
            candidate [2]:
                frequency = 369.4966205417406 
                strength = 0.29834157293374985 
            candidate [3]:
                frequency = 0 
                strength = 0 
            candidate [4]:
                frequency = 122.90345017292763 
                strength = 0.26870569934327637 
            candidate [5]:
                frequency = 92.55563446517891 
                strength = 0.8783874676400746 
            candidate [6]:
                frequency = 61.66323397325378 
                strength = 0.773230858747404 
            candidate [7]:
                frequency = 46.26961338829883 
                strength = 0.660633738851957 
            candidate [8]:
                frequency = 37.04419128855666 
                strength = 0.5434741589876448 
            candidate [9]:
                frequency = 30.89312695470983 
                strength = 0.4276421583817006 
    frame [25]:
        intensity = 0.17161817804481333 
        nCandidates = 5 
        candidate []: 
            candidate [1]:
                frequency = 183.26072772153475 
                strength = 0.8935677444966705 
            candidate [2]:
                frequency = 0 
                strength = 0 
            candidate [3]:
                frequency = 91.56352757913116 
                strength = 0.7030153341174713 
            candidate [4]:
                frequency = 60.84788152849375 
                strength = 0.5074231813419887 
            candidate [5]:
                frequency = 45.54896164334053 
                strength = 0.35068624721403924 
    frame [26]:
        intensity = 0.5272746227021996 
        nCandidates = 15 
        candidate []: 
            candidate [1]:
                frequency = 0 
                strength = 0 
            candidate [2]:
                frequency = 9224.086402717716 
                strength = 0.4348551852764679 
            candidate [3]:
                frequency = 4810.792420672776 
                strength = 0.42319640629669675 
            candidate [4]:
                frequency = 3323.1394245773904 
                strength = 0.4696084544935558 
            candidate [5]:
                frequency = 2417.2070753407525 
                strength = 0.3379744736892206 
            candidate [6]:
                frequency = 1980.6832041386924 
                strength = 0.32481905329796473 
            candidate [7]:
                frequency = 1629.7173346669963 
                strength = 0.3097899832880472 
            candidate [8]:
                frequency = 1386.4598015819631 
                strength = 0.24639315765533515 
            candidate [9]:
                frequency = 1244.3595317775585 
                strength = 0.24443819009905932 
            candidate [10]:
                frequency = 245.67066131460447 
                strength = 0.2826572695342188 
            candidate [11]:
                frequency = 234.88481912665824 
                strength = 0.25837847802482 
            candidate [12]:
                frequency = 229.4771933865574 
                strength = 0.23794900463383825 
            candidate [13]:
                frequency = 219.17480843737877 
                strength = 0.24107772330424682 
            candidate [14]:
                frequency = 199.58435529687233 
                strength = 0.2451060847833048 
            candidate [15]:
                frequency = 204.73974452116727 
                strength = 0.2367552364825846 
    frame [27]:
        intensity = 0.39971129707088554 
        nCandidates = 3 
        candidate []: 
            candidate [1]:
                frequency = 188.47837433452207 
                strength = 0.5542653896105275 
            candidate [2]:
                frequency = 10644.9265482503 
                strength = 0.9268214596673297 
            candidate [3]:
                frequency = 0 
                strength = 0 
    frame [28]:
        intensity = 0.7471483121929695 
        nCandidates = 4 
        candidate []: 
            candidate [1]:
                frequency = 180.97420768736012 
                strength = 0.6683764628133311 
            candidate [2]:
                frequency = 357.89903911060986 
                strength = 0.28341517615752176 
            candidate [3]:
                frequency = 0 
                strength = 0 
            candidate [4]:
                frequency = 89.52513513560258 
                strength = 0.2694152306307687 
    frame [29]:
        intensity = 0.2792072200385698 
        nCandidates = 6 
        candidate []: 
            candidate [1]:
                frequency = 173.6585972705944 
                strength = 0.7397188659318947 
            candidate [2]:
                frequency = 0 
                strength = 0 
            candidate [3]:
                frequency = 85.02492232696625 
                strength = 0.39943149865012284 
            candidate [4]:
                frequency = 54.960076192295354 
                strength = 0.43060113352322493 
            candidate [5]:
                frequency = 41.54901699964338 
                strength = 0.4653289424822083 
            candidate [6]:
                frequency = 33.4104614618336 
                strength = 0.3168328513325025 
    frame [30]:
        intensity = 0.21438978802850253 
        nCandidates = 13 
        candidate []: 
            candidate [1]:
                frequency = 173.38052622318028 
                strength = 0.6405657228984655 
            candidate [2]:
                frequency = 5191.730498903067 
                strength = 0.8887317472913943 
            candidate [3]:
                frequency = 2231.515685782462 
                strength = 0.7906634954865359 
            candidate [4]:
                frequency = 1575.2238782697739 
                strength = 0.6256579661750378 
            candidate [5]:
                frequency = 175.75904033924056 
                strength = 0.6386678341652765 
            candidate [6]:
                frequency = 0 
                strength = 0 
            candidate [7]:
                frequency = 167.6713209361686 
                strength = 0.6472462932215111 
            candidate [8]:
                frequency = 162.13687845517597 
                strength = 0.598427606941803 
            candidate [9]:
                frequency = 85.80003264102895 
                strength = 0.5338911683348949 
            candidate [10]:
                frequency = 84.28463074448665 
                strength = 0.5472403739797104 
            candidate [11]:
                frequency = 55.91650585820486 
                strength = 0.5013023224687109 
            candidate [12]:
                frequency = 42.377557546731346 
                strength = 0.5305688530501016 
            candidate [13]:
                frequency = 34.008516528667236 
                strength = 0.45470150356611644 
    frame [31]:
        intensity = 0.3646822063100018 
        nCandidates = 5 
        candidate []: 
            candidate [1]:
                frequency = 192.21506821507495 
                strength = 0.7680875010052667 
            candidate [2]:
                frequency = 0 
                strength = 0 
            candidate [3]:
                frequency = 95.7970186713831 
                strength = 0.5265453000863213 
            candidate [4]:
                frequency = 64.98025227530943 
                strength = 0.2984007531636439 
            candidate [5]:
                frequency = 64.01393963144282 
                strength = 0.30812972697256386 
    frame [32]:
        intensity = 0.6662993264404711 
        nCandidates = 4 
        candidate []: 
            candidate [1]:
                frequency = 187.35001390444833 
                strength = 0.8682645814317328 
            candidate [2]:
                frequency = 0 
                strength = 0 
            candidate [3]:
                frequency = 93.40509026787001 
                strength = 0.6279397635963998 
            candidate [4]:
                frequency = 62.0269386841408 
                strength = 0.37107491685897537 
    frame [33]:
        intensity = 0.2998298673960253 
        nCandidates = 5 
        candidate []: 
            candidate [1]:
                frequency = 182.72824066348508 
                strength = 0.8595794068018988 
            candidate [2]:
                frequency = 0 
                strength = 0 
            candidate [3]:
                frequency = 91.02193885808133 
                strength = 0.596923879504864 
            candidate [4]:
                frequency = 60.17819469282772 
                strength = 0.3651540151453836 
            candidate [5]:
                frequency = 44.773277960176266 
                strength = 0.23652295628129444 
    frame [34]:
        intensity = 0.11874883445916762 
        nCandidates = 15 
        candidate []: 
            candidate [1]:
                frequency = 165.91410950683135 
                strength = 0.5901305312791336 
            candidate [2]:
                frequency = 15076.477555495396 
                strength = 0.7654044229287505 
            candidate [3]:
                frequency = 5738.463394097864 
                strength = 0.6916631184989381 
            candidate [4]:
                frequency = 3561.737212779721 
                strength = 0.614045476106342 
            candidate [5]:
                frequency = 2293.344829118359 
                strength = 0.5752894568657588 
            candidate [6]:
                frequency = 1662.288116184402 
                strength = 0.5438263725806344 
            candidate [7]:
                frequency = 1310.4678592442049 
                strength = 0.4751807295253585 
            candidate [8]:
                frequency = 81.2817823131021 
                strength = 0.44933774960063483 
            candidate [9]:
                frequency = 182.76299411585742 
                strength = 0.5348286452106153 
            candidate [10]:
                frequency = 179.09940928102668 
                strength = 0.5634452554556728 
            candidate [11]:
                frequency = 174.4435826235172 
                strength = 0.5551060145016035 
            candidate [12]:
                frequency = 168.9023111986983 
                strength = 0.5751526544877819 
            candidate [13]:
                frequency = 0 
                strength = 0 
            candidate [14]:
                frequency = 162.1505784192423 
                strength = 0.5705859313149628 
            candidate [15]:
                frequency = 160.10753108048223 
                strength = 0.5597718842889052 
    frame [35]:
        intensity = 0.12277119615262395 
        nCandidates = 2 
        candidate []: 
            candidate [1]:
                frequency = 0 
                strength = 0 
            candidate [2]:
                frequency = 9425.685046344353 
                strength = 0.28433130108249166 
    frame [36]:
        intensity = 0.13042269407179813 
        nCandidates = 5 
        candidate []: 
            candidate [1]:
                frequency = 219.0813463926165 
                strength = 0.8095866169058538 
            candidate [2]:
                frequency = 0 
                strength = 0 
            candidate [3]:
                frequency = 108.20829843737161 
                strength = 0.5785261096025048 
            candidate [4]:
                frequency = 71.64198520821142 
                strength = 0.38363682200602517 
            candidate [5]:
                frequency = 53.16778557189254 
                strength = 0.2368670626581353 
    frame [37]:
        intensity = 0.7691486273073885 
        nCandidates = 8 
        candidate []: 
            candidate [1]:
                frequency = 212.27910389600126 
                strength = 0.9103688910879243 
            candidate [2]:
                frequency = 0 
                strength = 0 
            candidate [3]:
                frequency = 105.85352744603861 
                strength = 0.7844782715551643 
            candidate [4]:
                frequency = 70.39885840206479 
                strength = 0.6694375154200688 
            candidate [5]:
                frequency = 52.75565670697604 
                strength = 0.5867172337133941 
            candidate [6]:
                frequency = 42.26868845464335 
                strength = 0.4983519898263732 
            candidate [7]:
                frequency = 35.265128640471566 
                strength = 0.4001577398525799 
            candidate [8]:
                frequency = 30.257030335705032 
                strength = 0.30499927863963766 
    frame [38]:
        intensity = 0.9288663159370059 
        nCandidates = 8 
        candidate []: 
            candidate [1]:
                frequency = 211.57162309933287 
                strength = 0.9724968207856504 
            candidate [2]:
                frequency = 0 
                strength = 0 
            candidate [3]:
                frequency = 105.74980781999129 
                strength = 0.925936718975747 
            candidate [4]:
                frequency = 70.49139115984993 
                strength = 0.8752589992150018 
            candidate [5]:
                frequency = 52.893630134065624 
                strength = 0.828665733591001 
            candidate [6]:
                frequency = 42.349677146345556 
                strength = 0.7821692044389513 
            candidate [7]:
                frequency = 35.31277214263712 
                strength = 0.7355876455874135 
            candidate [8]:
                frequency = 30.286772077719295 
                strength = 0.6932431111966909 
    frame [39]:
        intensity = 0.9442295636874416 
        nCandidates = 8 
        candidate []: 
            candidate [1]:
                frequency = 214.25264495730062 
                strength = 0.9763302875329591 
            candidate [2]:
                frequency = 0 
                strength = 0 
            candidate [3]:
                frequency = 107.14703307205174 
                strength = 0.9287104640830041 
            candidate [4]:
                frequency = 71.46494903235481 
                strength = 0.8715536712305135 
            candidate [5]:
                frequency = 53.622304128121904 
                strength = 0.8161585787514177 
            candidate [6]:
                frequency = 42.914892449598774 
                strength = 0.7687043188062773 
            candidate [7]:
                frequency = 35.77115312719856 
                strength = 0.7296852922562003 
            candidate [8]:
                frequency = 30.660961771715076 
                strength = 0.6984435947857836 
    frame [40]:
        intensity = 0.6033238195125614 
        nCandidates = 8 
        candidate []: 
            candidate [1]:
                frequency = 218.1189476107048 
                strength = 0.9664000304642293 
            candidate [2]:
                frequency = 0 
                strength = 0 
            candidate [3]:
                frequency = 108.86244934392961 
                strength = 0.9220630239701988 
            candidate [4]:
                frequency = 72.50874192701504 
                strength = 0.8650319893359503 
            candidate [5]:
                frequency = 54.33563162717486 
                strength = 0.8034967211509301 
            candidate [6]:
                frequency = 43.45859852233593 
                strength = 0.7381054173057537 
            candidate [7]:
                frequency = 36.18214789077075 
                strength = 0.6724648020403987 
            candidate [8]:
                frequency = 31.0009008360981 
                strength = 0.608977894191607 
    frame [41]:
        intensity = 0.463326304130575 
        nCandidates = 15 
        candidate []: 
            candidate [1]:
                frequency = 215.2835334557683 
                strength = 0.7964188356514156 
            candidate [2]:
                frequency = 7475.183711557693 
                strength = 0.851304650104256 
            candidate [3]:
                frequency = 3178.9529032421588 
                strength = 0.7783514637455599 
            candidate [4]:
                frequency = 2221.917869346577 
                strength = 0.6514902481073098 
            candidate [5]:
                frequency = 71.90701548023378 
                strength = 0.6561206205031088 
            candidate [6]:
                frequency = 228.47423625279205 
                strength = 0.7438215086923344 
            candidate [7]:
                frequency = 221.8397943228989 
                strength = 0.7951187190371636 
            candidate [8]:
                frequency = 0 
                strength = 0 
            candidate [9]:
                frequency = 208.30470368070345 
                strength = 0.7625803106862264 
            candidate [10]:
                frequency = 202.65381374626722 
                strength = 0.7057981615192446 
            candidate [11]:
                frequency = 111.1410508533131 
                strength = 0.6801423349720646 
            candidate [12]:
                frequency = 109.56063405813876 
                strength = 0.7283721485161404 
            candidate [13]:
                frequency = 107.63801383329617 
                strength = 0.7388838811565172 
            candidate [14]:
                frequency = 105.93957552103043 
                strength = 0.7119767056474015 
            candidate [15]:
                frequency = 104.2269982320146 
                strength = 0.6548038931435779 
    frame [42]:
        intensity = 0.3973653100526381 
        nCandidates = 4 
        candidate []: 
            candidate [1]:
                frequency = 0 
                strength = 0 
            candidate [2]:
                frequency = 7522.778913064515 
                strength = 0.46608587191250067 
            candidate [3]:
                frequency = 3206.2030440674457 
                strength = 0.3757243762822384 
            candidate [4]:
                frequency = 2195.72064444902 
                strength = 0.24774835658162306 
    frame [43]:
        intensity = 0.3367857989101209 
        nCandidates = 4 
        candidate []: 
            candidate [1]:
                frequency = 0 
                strength = 0 
            candidate [2]:
                frequency = 7571.4748357565995 
                strength = 0.4286316598698095 
            candidate [3]:
                frequency = 3340.5481989326427 
                strength = 0.3066505692094466 
            candidate [4]:
                frequency = 1626.5151490797725 
                strength = 0.23836536769910963 
    frame [44]:
        intensity = 0.2595494533876686 
        nCandidates = 15 
        candidate []: 
            candidate [1]:
                frequency = 221.01311745707207 
                strength = 0.7331120678546136 
            candidate [2]:
                frequency = 8411.748785713698 
                strength = 0.905019653197575 
            candidate [3]:
                frequency = 3451.387135697969 
                strength = 0.8136677773723248 
            candidate [4]:
                frequency = 2506.203046415362 
                strength = 0.7157121128290788 
            candidate [5]:
                frequency = 1660.2044009680897 
                strength = 0.5742994831258312 
            candidate [6]:
                frequency = 107.54513341960984 
                strength = 0.4862047520332699 
            candidate [7]:
                frequency = 243.92700507839572 
                strength = 0.5772714110824966 
            candidate [8]:
                frequency = 236.84847543516477 
                strength = 0.6468557598974005 
            candidate [9]:
                frequency = 226.46247273100158 
                strength = 0.7032133891015767 
            candidate [10]:
                frequency = 0 
                strength = 0 
            candidate [11]:
                frequency = 215.01392888531615 
                strength = 0.7230610285204017 
            candidate [12]:
                frequency = 208.52459201643202 
                strength = 0.6960785612185455 
            candidate [13]:
                frequency = 204.00081190321035 
                strength = 0.6352668874043614 
            candidate [14]:
                frequency = 108.96510113406399 
                strength = 0.49882179511246055 
            candidate [15]:
                frequency = 110.4695562456525 
                strength = 0.48430616882288574 
    frame [45]:
        intensity = 0.7850246874915191 
        nCandidates = 5 
        candidate []: 
            candidate [1]:
                frequency = 207.6601145695102 
                strength = 0.8807390832802184 
            candidate [2]:
                frequency = 0 
                strength = 0 
            candidate [3]:
                frequency = 103.13495582279684 
                strength = 0.6704910557339142 
            candidate [4]:
                frequency = 68.57021803494929 
                strength = 0.4770678432896277 
            candidate [5]:
                frequency = 51.461078628890135 
                strength = 0.3172816799246359 
    frame [46]:
        intensity = 0.7037373107629398 
        nCandidates = 5 
        candidate []: 
            candidate [1]:
                frequency = 196.68181484361213 
                strength = 0.8526058539451393 
            candidate [2]:
                frequency = 0 
                strength = 0 
            candidate [3]:
                frequency = 98.57083603804263 
                strength = 0.6607569075166255 
            candidate [4]:
                frequency = 65.94223109883205 
                strength = 0.4568218636779886 
            candidate [5]:
                frequency = 49.747011839892004 
                strength = 0.2662406837238281 
    frame [47]:
        intensity = 0.6203095293612563 
        nCandidates = 5 
        candidate []: 
            candidate [1]:
                frequency = 0 
                strength = 0 
            candidate [2]:
                frequency = 190.04197334830604 
                strength = 0.31727365899039156 
            candidate [3]:
                frequency = 177.57545155718861 
                strength = 0.31135560630038855 
            candidate [4]:
                frequency = 92.38261653284252 
                strength = 0.41024761000085325 
            candidate [5]:
                frequency = 62.28434347489098 
                strength = 0.2563684644891621 
    frame [48]:
        intensity = 0.41990245279541333 
        nCandidates = 3 
        candidate []: 
            candidate [1]:
                frequency = 0 
                strength = 0 
            candidate [2]:
                frequency = 217.5424307244281 
                strength = 0.34051683075278566 
            candidate [3]:
                frequency = 41.449738063148516 
                strength = 0.3010323687478525 
    frame [49]:
        intensity = 0.5114957670899851 
        nCandidates = 10 
        candidate []: 
            candidate [1]:
                frequency = 0 
                strength = 0 
            candidate [2]:
                frequency = 165.7874735030648 
                strength = 0.35033350274073094 
            candidate [3]:
                frequency = 149.41270483325317 
                strength = 0.33571013921173226 
            candidate [4]:
                frequency = 82.49510725164637 
                strength = 0.4554469012417164 
            candidate [5]:
                frequency = 79.21062380717404 
                strength = 0.420652194251772 
            candidate [6]:
                frequency = 57.45970177611388 
                strength = 0.26546395174558785 
            candidate [7]:
                frequency = 55.64620059738466 
                strength = 0.2307465224499027 
            candidate [8]:
                frequency = 53.390000275070626 
                strength = 0.35733741287832577 
            candidate [9]:
                frequency = 40.28863988973994 
                strength = 0.2971513472082314 
            candidate [10]:
                frequency = 33.27014610765658 
                strength = 0.30230723041753815 
    frame [50]:
        intensity = 0.5907484821006789 
        nCandidates = 7 
        candidate []: 
            candidate [1]:
                frequency = 165.97783012205323 
                strength = 0.7924925013463514 
            candidate [2]:
                frequency = 0 
                strength = 0 
            candidate [3]:
                frequency = 82.89681727092308 
                strength = 0.7325637459485662 
            candidate [4]:
                frequency = 55.02459508101871 
                strength = 0.6199998109912097 
            candidate [5]:
                frequency = 54.04776405680766 
                strength = 0.6176465968833419 
            candidate [6]:
                frequency = 40.69322861874183 
                strength = 0.6156089539467262 
            candidate [7]:
                frequency = 32.67992365474837 
                strength = 0.5669864203401273 
    frame [51]:
        intensity = 0.4858269100902177 
        nCandidates = 6 
        candidate []: 
            candidate [1]:
                frequency = 165.82611339371599 
                strength = 0.9781809527251379 
            candidate [2]:
                frequency = 0 
                strength = 0 
            candidate [3]:
                frequency = 82.80598282519375 
                strength = 0.9459400942509443 
            candidate [4]:
                frequency = 55.133558657968 
                strength = 0.9197346548066065 
            candidate [5]:
                frequency = 41.319169268005275 
                strength = 0.9001441725791735 
            candidate [6]:
                frequency = 33.04969384107038 
                strength = 0.8734914655456029 
    frame [52]:
        intensity = 0.4778222652389497 
        nCandidates = 6 
        candidate []: 
            candidate [1]:
                frequency = 165.34531963150914 
                strength = 0.9940204168984527 
            candidate [2]:
                frequency = 0 
                strength = 0 
            candidate [3]:
                frequency = 82.65594258158143 
                strength = 0.9821572157119344 
            candidate [4]:
                frequency = 55.09926162951773 
                strength = 0.9688873226994751 
            candidate [5]:
                frequency = 41.32388715775844 
                strength = 0.952545764349801 
            candidate [6]:
                frequency = 33.058261450054374 
                strength = 0.9307525822498695 
    frame [53]:
        intensity = 0.41660848275765355 
        nCandidates = 6 
        candidate []: 
            candidate [1]:
                frequency = 164.60380389351405 
                strength = 0.9846418776905731 
            candidate [2]:
                frequency = 0 
                strength = 0 
            candidate [3]:
                frequency = 82.31558032639622 
                strength = 0.9473153593160369 
            candidate [4]:
                frequency = 54.896223510327665 
                strength = 0.8935241843475668 
            candidate [5]:
                frequency = 41.187358573211874 
                strength = 0.8247349273915472 
            candidate [6]:
                frequency = 32.9626128343975 
                strength = 0.7419437181288124 
    frame [54]:
        intensity = 0.21095494731776157 
        nCandidates = 13 
        candidate []: 
            candidate [1]:
                frequency = 165.27973504612578 
                strength = 0.9046091041516064 
            candidate [2]:
                frequency = 10461.014888929252 
                strength = 0.9714018103131259 
            candidate [3]:
                frequency = 3707.733091688708 
                strength = 0.9247031095094309 
            candidate [4]:
                frequency = 167.46155214157073 
                strength = 0.8964715136626515 
            candidate [5]:
                frequency = 0 
                strength = 0 
            candidate [6]:
                frequency = 163.26937050263174 
                strength = 0.9026246380632693 
            candidate [7]:
                frequency = 82.61498251664355 
                strength = 0.7860180727033339 
            candidate [8]:
                frequency = 82.10257146595436 
                strength = 0.7871902128825979 
            candidate [9]:
                frequency = 55.00924585326138 
                strength = 0.6526188848218127 
            candidate [10]:
                frequency = 54.75109878464898 
                strength = 0.6521956254388429 
            candidate [11]:
                frequency = 41.38956361334452 
                strength = 0.5143616856205901 
            candidate [12]:
                frequency = 41.269031686064416 
                strength = 0.5142709085024388 
            candidate [13]:
                frequency = 33.19391030163119 
                strength = 0.3889391303827696 
    frame [55]:
        intensity = 0.33555591147677816 
        nCandidates = 5 
        candidate []: 
            candidate [1]:
                frequency = 0 
                strength = 0 
            candidate [2]:
                frequency = 8828.312422301806 
                strength = 0.4337885844370366 
            candidate [3]:
                frequency = 3583.3790841483883 
                strength = 0.468695713761466 
            candidate [4]:
                frequency = 2461.171414894802 
                strength = 0.3199538355660894 
            candidate [5]:
                frequency = 1834.3280105895706 
                strength = 0.25262379911778304 
    frame [56]:
        intensity = 0.2935395181661807 
        nCandidates = 3 
        candidate []: 
            candidate [1]:
                frequency = 0 
                strength = 0 
            candidate [2]:
                frequency = 8022.4249614452765 
                strength = 0.3615331300456276 
            candidate [3]:
                frequency = 3535.247315209429 
                strength = 0.28260097569498355 
    frame [57]:
        intensity = 0.33220890628177885 
        nCandidates = 3 
        candidate []: 
            candidate [1]:
                frequency = 0 
                strength = 0 
            candidate [2]:
                frequency = 7165.089213265235 
                strength = 0.3514104100412933 
            candidate [3]:
                frequency = 3358.6257736066127 
                strength = 0.26306102665997505 
    frame [58]:
        intensity = 0.21936607147724257 
        nCandidates = 6 
        candidate []: 
            candidate [1]:
                frequency = 0 
                strength = 0 
            candidate [2]:
                frequency = 6359.971858988697 
                strength = 0.436421800429524 
            candidate [3]:
                frequency = 3138.9154855668326 
                strength = 0.35776462479814236 
            candidate [4]:
                frequency = 2328.0654600086314 
                strength = 0.2311029141014273 
            candidate [5]:
                frequency = 1321.798648495429 
                strength = 0.2626114983742135 
            candidate [6]:
                frequency = 194.03237039716313 
                strength = 0.24025190559523646 
    frame [59]:
        intensity = 0.40245936001069527 
        nCandidates = 3 
        candidate []: 
            candidate [1]:
                frequency = 180.2904843618281 
                strength = 0.6498134540446278 
            candidate [2]:
                frequency = 0 
                strength = 0 
            candidate [3]:
                frequency = 89.07685394147525 
                strength = 0.38721607593577756 
    frame [60]:
        intensity = 0.5377301918907501 
        nCandidates = 6 
        candidate []: 
            candidate [1]:
                frequency = 173.60001189478533 
                strength = 0.8379056586053455 
            candidate [2]:
                frequency = 0 
                strength = 0 
            candidate [3]:
                frequency = 86.4555114661318 
                strength = 0.6445204195668791 
            candidate [4]:
                frequency = 57.28369398224033 
                strength = 0.4626858060726928 
            candidate [5]:
                frequency = 42.47274921100879 
                strength = 0.3747532654090788 
            candidate [6]:
                frequency = 33.85230250094031 
                strength = 0.36627589109334147 
    frame [61]:
        intensity = 0.4643901770185798 
        nCandidates = 6 
        candidate []: 
            candidate [1]:
                frequency = 166.12098244172208 
                strength = 0.9264385518658484 
            candidate [2]:
                frequency = 0 
                strength = 0 
            candidate [3]:
                frequency = 82.70064725584494 
                strength = 0.8131822478008773 
            candidate [4]:
                frequency = 54.85895042923324 
                strength = 0.7347915370185677 
            candidate [5]:
                frequency = 41.07519060206796 
                strength = 0.6957889894239762 
            candidate [6]:
                frequency = 32.87545719122624 
                strength = 0.6571367676677745 
    frame [62]:
        intensity = 0.41156003399852714 
        nCandidates = 6 
        candidate []: 
            candidate [1]:
                frequency = 162.61660577148572 
                strength = 0.9907184371418913 
            candidate [2]:
                frequency = 0 
                strength = 0 
            candidate [3]:
                frequency = 81.25859494399329 
                strength = 0.9745784229632686 
            candidate [4]:
                frequency = 54.15936086927921 
                strength = 0.9597192929559617 
            candidate [5]:
                frequency = 40.62055297991812 
                strength = 0.9475202980601808 
            candidate [6]:
                frequency = 32.504660587277705 
                strength = 0.9364950604603212 
    frame [63]:
        intensity = 0.3567040942209332 
        nCandidates = 6 
        candidate []: 
            candidate [1]:
                frequency = 164.03207429644596 
                strength = 0.9893486659011208 
            candidate [2]:
                frequency = 0 
                strength = 0 
            candidate [3]:
                frequency = 81.98838434861928 
                strength = 0.9663711655158369 
            candidate [4]:
                frequency = 54.65426477289734 
                strength = 0.9349407607743049 
            candidate [5]:
                frequency = 40.99211626330555 
                strength = 0.8933709794235062 
            candidate [6]:
                frequency = 32.79268928204767 
                strength = 0.843088171638079 
    frame [64]:
        intensity = 0.2888881682663021 
        nCandidates = 6 
        candidate []: 
            candidate [1]:
                frequency = 163.49818220200677 
                strength = 0.9740056777979054 
            candidate [2]:
                frequency = 0 
                strength = 0 
            candidate [3]:
                frequency = 81.68284243943964 
                strength = 0.9162697763297876 
            candidate [4]:
                frequency = 54.448101582048345 
                strength = 0.8385275338358249 
            candidate [5]:
                frequency = 40.83233733918287 
                strength = 0.7454837425970977 
            candidate [6]:
                frequency = 32.659888205499854 
                strength = 0.6441045939851825 
    frame [65]:
        intensity = 0.15100921582602672 
        nCandidates = 6 
        candidate []: 
            candidate [1]:
                frequency = 160.93669294167964 
                strength = 0.9462964589364852 
            candidate [2]:
                frequency = 0 
                strength = 0 
            candidate [3]:
                frequency = 80.46270978737486 
                strength = 0.8320104140310807 
            candidate [4]:
                frequency = 53.76278519381038 
                strength = 0.6813144987614531 
            candidate [5]:
                frequency = 40.48935424215205 
                strength = 0.5156829712806251 
            candidate [6]:
                frequency = 32.6023236835907 
                strength = 0.36481153290038537 
