# Supplementary material for: Prenuclear L∗+H Activates Alternatives for the Accented Word
Source: Front Psychol. 2019 Sep 24;10:1993. doi: 10.3389/fpsyg.2019.01993 (PMC6769128; doi:10.3389/fpsyg.2019.01993)
Supplement: Supplementary file 1 [file Data_Sheet_1.zip › control_1_4.intensity]

File type = "ooTextFile"
Object class = "Intensity 2"

xmin = 0 
xmax = 2.193718820861678 
nx = 267 
dx = 0.008 
x1 = 0.032859410430839064 
ymin = 1 
ymax = 1 
ny = 1 
dy = 1 
y1 = 1 
z [] []: 
    z [1]:
        z [1] [1] = 73.84827808326898 
        z [1] [2] = 74.90410420632534 
        z [1] [3] = 73.49389638942148 
        z [1] [4] = 71.31675438709361 
        z [1] [5] = 70.59114213493015 
        z [1] [6] = 69.2318876032613 
        z [1] [7] = 68.89810452699854 
        z [1] [8] = 70.97986305478679 
        z [1] [9] = 73.295524809443 
        z [1] [10] = 74.61716380991359 
        z [1] [11] = 74.63684486480878 
        z [1] [12] = 74.12625817755958 
        z [1] [13] = 73.55741769431557 
        z [1] [14] = 73.57721343023 
        z [1] [15] = 73.84266885293256 
        z [1] [16] = 73.70146437208089 
        z [1] [17] = 72.10775371444757 
        z [1] [18] = 68.17053259032252 
        z [1] [19] = 62.40801092321459 
        z [1] [20] = 56.57657643637182 
        z [1] [21] = 51.338993383303844 
        z [1] [22] = 50.065691364901504 
        z [1] [23] = 50.960023253340346 
        z [1] [24] = 51.068666255239606 
        z [1] [25] = 51.13047147783281 
        z [1] [26] = 57.85234859437396 
        z [1] [27] = 62.57592683152876 
        z [1] [28] = 63.50680928136317 
        z [1] [29] = 61.79353018745147 
        z [1] [30] = 60.00697521060751 
        z [1] [31] = 63.67545447991987 
        z [1] [32] = 71.07744247680617 
        z [1] [33] = 76.04967481626225 
        z [1] [34] = 78.1454188302977 
        z [1] [35] = 78.457213054921 
        z [1] [36] = 78.06179422461338 
        z [1] [37] = 77.55152014844808 
        z [1] [38] = 76.81596201335837 
        z [1] [39] = 75.21585200434681 
        z [1] [40] = 72.03113756379186 
        z [1] [41] = 68.31928941270135 
        z [1] [42] = 67.47626731020304 
        z [1] [43] = 67.45359008280543 
        z [1] [44] = 67.6122912882123 
        z [1] [45] = 67.82567561201654 
        z [1] [46] = 67.21813120505583 
        z [1] [47] = 65.21317041699037 
        z [1] [48] = 61.53533939675029 
        z [1] [49] = 56.3032408383905 
        z [1] [50] = 50.18840125449824 
        z [1] [51] = 48.01953423416805 
        z [1] [52] = 54.346607162109144 
        z [1] [53] = 61.091075830684474 
        z [1] [54] = 64.72705813763861 
        z [1] [55] = 65.63860510992143 
        z [1] [56] = 64.17305088721473 
        z [1] [57] = 60.70229896881884 
        z [1] [58] = 61.46518254874167 
        z [1] [59] = 67.87882819520127 
        z [1] [60] = 71.41109616460048 
        z [1] [61] = 72.83061788240998 
        z [1] [62] = 74.51233126306764 
        z [1] [63] = 76.40095320512488 
        z [1] [64] = 77.69083157069572 
        z [1] [65] = 78.42055333132197 
        z [1] [66] = 78.8096491714966 
        z [1] [67] = 78.97875276505304 
        z [1] [68] = 78.82360132773243 
        z [1] [69] = 78.02453280035381 
        z [1] [70] = 76.18294285685212 
        z [1] [71] = 73.42668587650499 
        z [1] [72] = 71.44387510308805 
        z [1] [73] = 70.60608850081594 
        z [1] [74] = 68.94154448948187 
        z [1] [75] = 66.40710206243634 
        z [1] [76] = 69.84154459680096 
        z [1] [77] = 74.42551580890589 
        z [1] [78] = 76.41533766537628 
        z [1] [79] = 76.75554773286892 
        z [1] [80] = 76.82384715964803 
        z [1] [81] = 76.86482080703969 
        z [1] [82] = 76.8002129540435 
        z [1] [83] = 76.72039394014068 
        z [1] [84] = 76.60127446620383 
        z [1] [85] = 76.37468522238441 
        z [1] [86] = 75.97306053062158 
        z [1] [87] = 75.48272809534356 
        z [1] [88] = 74.859384614432 
        z [1] [89] = 73.58784538919292 
        z [1] [90] = 70.87111796985448 
        z [1] [91] = 66.14482140257935 
        z [1] [92] = 60.346718142585885 
        z [1] [93] = 57.05028018145551 
        z [1] [94] = 55.408136124488365 
        z [1] [95] = 53.14041054450346 
        z [1] [96] = 56.10801063019895 
        z [1] [97] = 60.87564494195718 
        z [1] [98] = 62.18688335565774 
        z [1] [99] = 62.247621830072795 
        z [1] [100] = 68.556901822803 
        z [1] [101] = 74.33998311140765 
        z [1] [102] = 77.10814282670081 
        z [1] [103] = 77.5351750607773 
        z [1] [104] = 76.19004434188882 
        z [1] [105] = 74.38954539363907 
        z [1] [106] = 74.87550704189964 
        z [1] [107] = 75.95758027075154 
        z [1] [108] = 76.09987310897662 
        z [1] [109] = 75.70153920039603 
        z [1] [110] = 75.35744505403821 
        z [1] [111] = 75.17950242086725 
        z [1] [112] = 75.008181703086 
        z [1] [113] = 74.82315188314023 
        z [1] [114] = 74.62950052192113 
        z [1] [115] = 74.58298685014992 
        z [1] [116] = 74.52932374520248 
        z [1] [117] = 73.47032339781609 
        z [1] [118] = 70.66719722489188 
        z [1] [119] = 66.99047608965871 
        z [1] [120] = 63.32314093908512 
        z [1] [121] = 58.002230428720324 
        z [1] [122] = 53.23172379572574 
        z [1] [123] = 52.41885250411884 
        z [1] [124] = 54.29643129695439 
        z [1] [125] = 59.543069835444456 
        z [1] [126] = 61.981328632914696 
        z [1] [127] = 64.80818915430119 
        z [1] [128] = 70.44296094304597 
        z [1] [129] = 73.90229874919635 
        z [1] [130] = 74.67886270572487 
        z [1] [131] = 73.50239666987379 
        z [1] [132] = 72.468670140275 
        z [1] [133] = 73.47900055237949 
        z [1] [134] = 74.398237685486 
        z [1] [135] = 74.55246565726262 
        z [1] [136] = 74.48181537475301 
        z [1] [137] = 74.37627495358865 
        z [1] [138] = 74.02704204565337 
        z [1] [139] = 73.01264285256828 
        z [1] [140] = 70.79869980181968 
        z [1] [141] = 66.92538423793347 
        z [1] [142] = 61.31507009935273 
        z [1] [143] = 56.117869235068184 
        z [1] [144] = 59.01957723567761 
        z [1] [145] = 64.10091397383474 
        z [1] [146] = 65.31111309107114 
        z [1] [147] = 62.680248247920844 
        z [1] [148] = 59.51231093903764 
        z [1] [149] = 58.76966874712948 
        z [1] [150] = 57.91821999925296 
        z [1] [151] = 56.40591906227995 
        z [1] [152] = 54.95621592978882 
        z [1] [153] = 61.355763466860644 
        z [1] [154] = 70.01852672562102 
        z [1] [155] = 74.76913375381812 
        z [1] [156] = 76.53078499053744 
        z [1] [157] = 76.8174609354318 
        z [1] [158] = 76.73434143578658 
        z [1] [159] = 76.67550074540867 
        z [1] [160] = 76.6727976794603 
        z [1] [161] = 76.59915043873407 
        z [1] [162] = 76.36296629471485 
        z [1] [163] = 75.85698934248764 
        z [1] [164] = 74.6458048109681 
        z [1] [165] = 71.98800203267643 
        z [1] [166] = 67.25383596232022 
        z [1] [167] = 61.41596894085204 
        z [1] [168] = 59.20093193921702 
        z [1] [169] = 57.74828692763242 
        z [1] [170] = 58.92456565333339 
        z [1] [171] = 66.5996373072705 
        z [1] [172] = 72.69178651602586 
        z [1] [173] = 75.91105427362689 
        z [1] [174] = 76.92707336591977 
        z [1] [175] = 77.0043423127022 
        z [1] [176] = 76.76311748208681 
        z [1] [177] = 75.92091095038481 
        z [1] [178] = 74.59413216496655 
        z [1] [179] = 73.71606004833676 
        z [1] [180] = 73.66532667741917 
        z [1] [181] = 73.41180117462407 
        z [1] [182] = 72.6805483379655 
        z [1] [183] = 71.82970709021797 
        z [1] [184] = 71.00995176447054 
        z [1] [185] = 70.18907574741317 
        z [1] [186] = 69.37892616420913 
        z [1] [187] = 68.87352529720182 
        z [1] [188] = 68.79259430874974 
        z [1] [189] = 69.40535796224577 
        z [1] [190] = 69.27716369405196 
        z [1] [191] = 69.03600115290276 
        z [1] [192] = 70.00448129948586 
        z [1] [193] = 70.9802469506544 
        z [1] [194] = 71.68566473572585 
        z [1] [195] = 72.20224282073141 
        z [1] [196] = 72.3292171140277 
        z [1] [197] = 72.19918269363981 
        z [1] [198] = 71.84717631517381 
        z [1] [199] = 70.99378395679337 
        z [1] [200] = 69.51108397198756 
        z [1] [201] = 67.27025135190553 
        z [1] [202] = 63.95325060971024 
        z [1] [203] = 59.65415523821535 
        z [1] [204] = 57.65899461124799 
        z [1] [205] = 58.15678837457443 
        z [1] [206] = 57.658851874166544 
        z [1] [207] = 57.322879098301215 
        z [1] [208] = 59.18671539951137 
        z [1] [209] = 59.99904762239719 
        z [1] [210] = 58.18734734351488 
        z [1] [211] = 55.57976090290279 
        z [1] [212] = 53.00962163788696 
        z [1] [213] = 50.42053313791308 
        z [1] [214] = 51.18212352277506 
        z [1] [215] = 53.164725928545806 
        z [1] [216] = 55.77702778746343 
        z [1] [217] = 60.461231106628276 
        z [1] [218] = 62.29275914735669 
        z [1] [219] = 61.560647130964426 
        z [1] [220] = 61.19442221512955 
        z [1] [221] = 60.64800462237653 
        z [1] [222] = 57.99735711615881 
        z [1] [223] = 55.02020974308964 
        z [1] [224] = 53.68443277274843 
        z [1] [225] = 53.46594599413987 
        z [1] [226] = 59.20045414764965 
        z [1] [227] = 66.28641553470611 
        z [1] [228] = 70.26147133043897 
        z [1] [229] = 71.76851869691062 
        z [1] [230] = 72.21570511363778 
        z [1] [231] = 72.3381335301664 
        z [1] [232] = 72.24500178993743 
        z [1] [233] = 72.09270512008561 
        z [1] [234] = 71.88909392101684 
        z [1] [235] = 71.5854207182515 
        z [1] [236] = 71.05663326117265 
        z [1] [237] = 69.83298986932613 
        z [1] [238] = 67.11810736517717 
        z [1] [239] = 62.41592694983151 
        z [1] [240] = 56.41112789041361 
        z [1] [241] = 53.09294326145205 
        z [1] [242] = 52.48244850056156 
        z [1] [243] = 50.49816644161435 
        z [1] [244] = 48.749835820507165 
        z [1] [245] = 47.85971148897754 
        z [1] [246] = 50.08141824605799 
        z [1] [247] = 52.35421362962424 
        z [1] [248] = 52.00264397367817 
        z [1] [249] = 49.77880029619335 
        z [1] [250] = 50.044354013914365 
        z [1] [251] = 54.24277811738567 
        z [1] [252] = 60.28520331242931 
        z [1] [253] = 67.07697631183058 
        z [1] [254] = 70.9210526898058 
        z [1] [255] = 71.85049120088634 
        z [1] [256] = 71.63109260009267 
        z [1] [257] = 71.71561587371541 
        z [1] [258] = 71.85950879532585 
        z [1] [259] = 71.90449776506671 
        z [1] [260] = 71.82062958956676 
        z [1] [261] = 71.52293667437456 
        z [1] [262] = 70.97348321959468 
        z [1] [263] = 70.06859956971533 
        z [1] [264] = 68.55840215187959 
        z [1] [265] = 65.84524475613838 
        z [1] [266] = 61.49174225979861 
        z [1] [267] = 55.668454909944465 
