# Supplementary material for: Prenuclear L∗+H Activates Alternatives for the Accented Word
Source: Front Psychol. 2019 Sep 24;10:1993. doi: 10.3389/fpsyg.2019.01993 (PMC6769128; doi:10.3389/fpsyg.2019.01993)
Supplement: Supplementary file 1 [file Data_Sheet_1.zip › control_1_3.pitch]

File type = "ooTextFile"
Object class = "Pitch 1"

xmin = 0 
xmax = 1.8210884353741497 
nx = 69 
dx = 0.025 
x1 = 0.06054421768707478 
ceiling = 450 
maxnCandidates = 15 
frame []: 
    frame [1]:
        intensity = 0.5588974756685174 
        nCandidates = 7 
        candidate []: 
            candidate [1]:
                frequency = 185.93743449968156 
                strength = 0.9449598961145653 
            candidate [2]:
                frequency = 0 
                strength = 0 
            candidate [3]:
                frequency = 92.86115100098279 
                strength = 0.8489566803376898 
            candidate [4]:
                frequency = 61.83269451140126 
                strength = 0.7252764470698181 
            candidate [5]:
                frequency = 46.27842298664925 
                strength = 0.6036406912854811 
            candidate [6]:
                frequency = 36.9371252154997 
                strength = 0.49909157324117076 
            candidate [7]:
                frequency = 30.69667778301474 
                strength = 0.41628572724794904 
    frame [2]:
        intensity = 0.4765390810410798 
        nCandidates = 7 
        candidate []: 
            candidate [1]:
                frequency = 184.3682685240627 
                strength = 0.9678966490737203 
            candidate [2]:
                frequency = 0 
                strength = 0 
            candidate [3]:
                frequency = 92.03804716976254 
                strength = 0.9062105939159582 
            candidate [4]:
                frequency = 61.2608009714043 
                strength = 0.8467693263336048 
            candidate [5]:
                frequency = 45.86339648809078 
                strength = 0.8166722776803322 
            candidate [6]:
                frequency = 36.65602874666391 
                strength = 0.8256914996938397 
            candidate [7]:
                frequency = 30.553475402881553 
                strength = 0.8671505243404716 
    frame [3]:
        intensity = 0.6137576512252932 
        nCandidates = 7 
        candidate []: 
            candidate [1]:
                frequency = 187.8506384505068 
                strength = 0.9823213866009193 
            candidate [2]:
                frequency = 0 
                strength = 0 
            candidate [3]:
                frequency = 93.9035988749809 
                strength = 0.9449287604766872 
            candidate [4]:
                frequency = 62.58540075488667 
                strength = 0.8994293472972276 
            candidate [5]:
                frequency = 46.92105184736225 
                strength = 0.852345570976826 
            candidate [6]:
                frequency = 37.51862004976059 
                strength = 0.8048290259492141 
            candidate [7]:
                frequency = 31.24737508519046 
                strength = 0.7516768946926853 
    frame [4]:
        intensity = 0.6004603202942497 
        nCandidates = 7 
        candidate []: 
            candidate [1]:
                frequency = 191.14272624597385 
                strength = 0.9860754340654121 
            candidate [2]:
                frequency = 0 
                strength = 0 
            candidate [3]:
                frequency = 95.53597445796639 
                strength = 0.9562470307759025 
            candidate [4]:
                frequency = 63.6707417184879 
                strength = 0.9189154777852535 
            candidate [5]:
                frequency = 47.7303050372555 
                strength = 0.881124636761432 
            candidate [6]:
                frequency = 38.174830672116066 
                strength = 0.8484175594726894 
            candidate [7]:
                frequency = 31.811873305832755 
                strength = 0.8241919846410524 
    frame [5]:
        intensity = 0.792354015903781 
        nCandidates = 7 
        candidate []: 
            candidate [1]:
                frequency = 202.26003992561246 
                strength = 0.926004276558466 
            candidate [2]:
                frequency = 0 
                strength = 0 
            candidate [3]:
                frequency = 100.49100463968102 
                strength = 0.8111940046845807 
            candidate [4]:
                frequency = 66.6863323843044 
                strength = 0.6887124614546999 
            candidate [5]:
                frequency = 49.8557308436175 
                strength = 0.5840868302762108 
            candidate [6]:
                frequency = 39.83257804411929 
                strength = 0.5082326594551732 
            candidate [7]:
                frequency = 33.214011534910455 
                strength = 0.45631831816559126 
    frame [6]:
        intensity = 0.8382362585519226 
        nCandidates = 8 
        candidate []: 
            candidate [1]:
                frequency = 212.70776018100983 
                strength = 0.9419613366793783 
            candidate [2]:
                frequency = 0 
                strength = 0 
            candidate [3]:
                frequency = 106.31996548562806 
                strength = 0.8527254687773816 
            candidate [4]:
                frequency = 70.68081795402344 
                strength = 0.7615712050594005 
            candidate [5]:
                frequency = 52.879780307400175 
                strength = 0.6694682864557725 
            candidate [6]:
                frequency = 42.23460172597408 
                strength = 0.5842638103294819 
            candidate [7]:
                frequency = 35.181217767555765 
                strength = 0.5094800948279605 
            candidate [8]:
                frequency = 30.17254594120475 
                strength = 0.4372029931035701 
    frame [7]:
        intensity = 0.8541348212725528 
        nCandidates = 8 
        candidate []: 
            candidate [1]:
                frequency = 221.35857741960822 
                strength = 0.9540194651139469 
            candidate [2]:
                frequency = 0 
                strength = 0 
            candidate [3]:
                frequency = 110.60475838576231 
                strength = 0.8610084519490687 
            candidate [4]:
                frequency = 73.5987850598819 
                strength = 0.7583341634790187 
            candidate [5]:
                frequency = 55.1239244141231 
                strength = 0.6620589492726606 
            candidate [6]:
                frequency = 44.063786949830764 
                strength = 0.5749282622301237 
            candidate [7]:
                frequency = 36.697884582173074 
                strength = 0.5008559561079642 
            candidate [8]:
                frequency = 31.413300178436735 
                strength = 0.43895450039959344 
    frame [8]:
        intensity = 0.7939588459639103 
        nCandidates = 8 
        candidate []: 
            candidate [1]:
                frequency = 228.94712819173688 
                strength = 0.9640051260787706 
            candidate [2]:
                frequency = 0 
                strength = 0 
            candidate [3]:
                frequency = 114.56513822482532 
                strength = 0.8911051137945424 
            candidate [4]:
                frequency = 76.41327838700722 
                strength = 0.8141180306712325 
            candidate [5]:
                frequency = 57.30205230966305 
                strength = 0.7370706388424787 
            candidate [6]:
                frequency = 45.82664958582764 
                strength = 0.6623385025167341 
            candidate [7]:
                frequency = 38.170359280522725 
                strength = 0.5937538632700822 
            candidate [8]:
                frequency = 32.70591555726049 
                strength = 0.5349780709000312 
    frame [9]:
        intensity = 0.7450986912093279 
        nCandidates = 8 
        candidate []: 
            candidate [1]:
                frequency = 234.7329162025884 
                strength = 0.9619422826468818 
            candidate [2]:
                frequency = 0 
                strength = 0 
            candidate [3]:
                frequency = 117.2126761252495 
                strength = 0.8881651669712463 
            candidate [4]:
                frequency = 78.08716319463538 
                strength = 0.8100994211343696 
            candidate [5]:
                frequency = 58.54500578109958 
                strength = 0.7379212658274861 
            candidate [6]:
                frequency = 46.83513777856718 
                strength = 0.6793505964692448 
            candidate [7]:
                frequency = 39.05836006964635 
                strength = 0.6354476641456912 
            candidate [8]:
                frequency = 33.529292470447345 
                strength = 0.605240557330818 
    frame [10]:
        intensity = 0.8230905511186217 
        nCandidates = 9 
        candidate []: 
            candidate [1]:
                frequency = 241.06604326006402 
                strength = 0.9901865449525435 
            candidate [2]:
                frequency = 0 
                strength = 0 
            candidate [3]:
                frequency = 120.55635897572704 
                strength = 0.9688802750890095 
            candidate [4]:
                frequency = 80.3906179751252 
                strength = 0.9423870637178156 
            candidate [5]:
                frequency = 60.30250240637027 
                strength = 0.9140324198682046 
            candidate [6]:
                frequency = 48.24080986211811 
                strength = 0.8851263880871458 
            candidate [7]:
                frequency = 40.19135147055193 
                strength = 0.8563407766250081 
            candidate [8]:
                frequency = 34.4350511007199 
                strength = 0.8276190792499095 
            candidate [9]:
                frequency = 30.11264818626914 
                strength = 0.7987423873474494 
    frame [11]:
        intensity = 0.8415610611607437 
        nCandidates = 9 
        candidate []: 
            candidate [1]:
                frequency = 239.81234993073198 
                strength = 0.9840068821248493 
            candidate [2]:
                frequency = 0 
                strength = 0 
            candidate [3]:
                frequency = 120.06876846343052 
                strength = 0.9667470763267063 
            candidate [4]:
                frequency = 80.11122164506146 
                strength = 0.9517133392637381 
            candidate [5]:
                frequency = 60.09299914683052 
                strength = 0.9403926716477108 
            candidate [6]:
                frequency = 48.07277701064692 
                strength = 0.9290946066921633 
            candidate [7]:
                frequency = 40.05988726202598 
                strength = 0.9156359936093288 
            candidate [8]:
                frequency = 34.33566172202993 
                strength = 0.8976459601896585 
            candidate [9]:
                frequency = 30.04274217586697 
                strength = 0.8736795553965002 
    frame [12]:
        intensity = 0.9524884380450048 
        nCandidates = 8 
        candidate []: 
            candidate [1]:
                frequency = 234.12528578348144 
                strength = 0.9575077704424786 
            candidate [2]:
                frequency = 0 
                strength = 0 
            candidate [3]:
                frequency = 117.34721144271022 
                strength = 0.8811187414377898 
            candidate [4]:
                frequency = 78.37231060466384 
                strength = 0.790657197415037 
            candidate [5]:
                frequency = 58.86114449641525 
                strength = 0.6962028164835233 
            candidate [6]:
                frequency = 47.173190338224266 
                strength = 0.6100645613331268 
            candidate [7]:
                frequency = 39.37939117011471 
                strength = 0.5444313062909928 
            candidate [8]:
                frequency = 33.7696691903242 
                strength = 0.501038130799008 
    frame [13]:
        intensity = 0.9586565226525005 
        nCandidates = 8 
        candidate []: 
            candidate [1]:
                frequency = 226.37426718308268 
                strength = 0.9498919058320895 
            candidate [2]:
                frequency = 0 
                strength = 0 
            candidate [3]:
                frequency = 113.40563129334743 
                strength = 0.8517995108904683 
            candidate [4]:
                frequency = 75.6865821398522 
                strength = 0.749804335904437 
            candidate [5]:
                frequency = 56.78409925915991 
                strength = 0.6578401964568169 
            candidate [6]:
                frequency = 45.396523369095256 
                strength = 0.5785800961322428 
            candidate [7]:
                frequency = 37.81469652956289 
                strength = 0.5113820487045786 
            candidate [8]:
                frequency = 32.380790448395565 
                strength = 0.4592125514975726 
    frame [14]:
        intensity = 0.8745869520640603 
        nCandidates = 8 
        candidate []: 
            candidate [1]:
                frequency = 219.13475858086136 
                strength = 0.9526820999502568 
            candidate [2]:
                frequency = 0 
                strength = 0 
            candidate [3]:
                frequency = 109.29042415130866 
                strength = 0.8534893957343651 
            candidate [4]:
                frequency = 72.5917033942703 
                strength = 0.7401616576686746 
            candidate [5]:
                frequency = 54.33711768714303 
                strength = 0.6335616021680668 
            candidate [6]:
                frequency = 43.4650459906937 
                strength = 0.5384249945576713 
            candidate [7]:
                frequency = 36.18193608103945 
                strength = 0.459098570568622 
            candidate [8]:
                frequency = 31.048416085186595 
                strength = 0.3960771880680122 
    frame [15]:
        intensity = 0.5582925006948525 
        nCandidates = 6 
        candidate []: 
            candidate [1]:
                frequency = 209.14109235432394 
                strength = 0.9099213867095005 
            candidate [2]:
                frequency = 0 
                strength = 0 
            candidate [3]:
                frequency = 103.87309067609779 
                strength = 0.7463364524166962 
            candidate [4]:
                frequency = 68.9651309038691 
                strength = 0.5508537571370145 
            candidate [5]:
                frequency = 52.18169393606538 
                strength = 0.36670021696264615 
            candidate [6]:
                frequency = 42.024001063974815 
                strength = 0.2369497279599909 
    frame [16]:
        intensity = 0.29457446817364374 
        nCandidates = 9 
        candidate []: 
            candidate [1]:
                frequency = 186.4682992334195 
                strength = 0.8882623492202536 
            candidate [2]:
                frequency = 0 
                strength = 0 
            candidate [3]:
                frequency = 94.62131487294255 
                strength = 0.7699529063361605 
            candidate [4]:
                frequency = 62.53236036985782 
                strength = 0.6870500663227166 
            candidate [5]:
                frequency = 61.296941736102426 
                strength = 0.6756143205365865 
            candidate [6]:
                frequency = 46.506452149012944 
                strength = 0.7087555225276179 
            candidate [7]:
                frequency = 45.99914496493384 
                strength = 0.7059545885099132 
            candidate [8]:
                frequency = 36.94836423733117 
                strength = 0.7905211377103786 
            candidate [9]:
                frequency = 30.89631342449821 
                strength = 0.8767829513258721 
    frame [17]:
        intensity = 0.48379511507822814 
        nCandidates = 7 
        candidate []: 
            candidate [1]:
                frequency = 187.19798776938165 
                strength = 0.9295570943936347 
            candidate [2]:
                frequency = 0 
                strength = 0 
            candidate [3]:
                frequency = 94.15494672256617 
                strength = 0.8496361651975236 
            candidate [4]:
                frequency = 62.84028026848706 
                strength = 0.798716397822093 
            candidate [5]:
                frequency = 47.10557821214558 
                strength = 0.7368640153604 
            candidate [6]:
                frequency = 37.71971488527634 
                strength = 0.6780296364341604 
            candidate [7]:
                frequency = 31.435534062094938 
                strength = 0.6368656774710565 
    frame [18]:
        intensity = 0.5726705778197987 
        nCandidates = 7 
        candidate []: 
            candidate [1]:
                frequency = 186.28043200564332 
                strength = 0.9551405468203794 
            candidate [2]:
                frequency = 0 
                strength = 0 
            candidate [3]:
                frequency = 93.18879149691845 
                strength = 0.8732375830921455 
            candidate [4]:
                frequency = 62.155358049842825 
                strength = 0.7809893253792861 
            candidate [5]:
                frequency = 46.63773297346159 
                strength = 0.6894406734171801 
            candidate [6]:
                frequency = 37.332406849553706 
                strength = 0.6055375326653857 
            candidate [7]:
                frequency = 31.138305540663815 
                strength = 0.5390474548096195 
    frame [19]:
        intensity = 0.6382651200106376 
        nCandidates = 6 
        candidate []: 
            candidate [1]:
                frequency = 184.36871766192564 
                strength = 0.8358752157809338 
            candidate [2]:
                frequency = 0 
                strength = 0 
            candidate [3]:
                frequency = 92.52064888329022 
                strength = 0.6462365270944133 
            candidate [4]:
                frequency = 61.77927215803029 
                strength = 0.5129774703060211 
            candidate [5]:
                frequency = 46.36945994510035 
                strength = 0.38697682193343974 
            candidate [6]:
                frequency = 37.1238389523627 
                strength = 0.2780772330751092 
    frame [20]:
        intensity = 0.15642630521047451 
        nCandidates = 3 
        candidate []: 
            candidate [1]:
                frequency = 178.32154192019786 
                strength = 0.6247669677352948 
            candidate [2]:
                frequency = 0 
                strength = 0 
            candidate [3]:
                frequency = 88.49819809108693 
                strength = 0.24960357381631992 
    frame [21]:
        intensity = 0.024479758603326504 
        nCandidates = 15 
        candidate []: 
            candidate [1]:
                frequency = 0 
                strength = 0 
            candidate [2]:
                frequency = 6566.931840900624 
                strength = 0.7108954301950021 
            candidate [3]:
                frequency = 2594.7715924409513 
                strength = 0.5636431647004295 
            candidate [4]:
                frequency = 1849.906916894841 
                strength = 0.5270117356536191 
            candidate [5]:
                frequency = 1420.6366783221738 
                strength = 0.33608476164969175 
            candidate [6]:
                frequency = 171.65841463541716 
                strength = 0.3229016803097226 
            candidate [7]:
                frequency = 169.88899110124822 
                strength = 0.32167254116286714 
            candidate [8]:
                frequency = 166.98180297265262 
                strength = 0.3248820669316393 
            candidate [9]:
                frequency = 161.56757583607092 
                strength = 0.3335040573576437 
            candidate [10]:
                frequency = 157.1455784817874 
                strength = 0.33394228591047104 
            candidate [11]:
                frequency = 152.8279771773724 
                strength = 0.2914793857224951 
            candidate [12]:
                frequency = 148.48858890135958 
                strength = 0.23403290827389908 
            candidate [13]:
                frequency = 82.85918714186415 
                strength = 0.23523946413116684 
            candidate [14]:
                frequency = 81.95138483279236 
                strength = 0.24680004941767833 
            candidate [15]:
                frequency = 80.80155219780087 
                strength = 0.23001618668757642 
    frame [22]:
        intensity = 0.503701756255087 
        nCandidates = 3 
        candidate []: 
            candidate [1]:
                frequency = 205.00628067629407 
                strength = 0.5419885089189278 
            candidate [2]:
                frequency = 0 
                strength = 0 
            candidate [3]:
                frequency = 99.1966664536894 
                strength = 0.30508805174756737 
    frame [23]:
        intensity = 0.6409671711910112 
        nCandidates = 5 
        candidate []: 
            candidate [1]:
                frequency = 190.8253182369196 
                strength = 0.7811214997156248 
            candidate [2]:
                frequency = 0 
                strength = 0 
            candidate [3]:
                frequency = 94.61489272904439 
                strength = 0.5810416863508449 
            candidate [4]:
                frequency = 62.74128517346118 
                strength = 0.3964401219535105 
            candidate [5]:
                frequency = 46.925909588800984 
                strength = 0.2599055558144629 
    frame [24]:
        intensity = 0.5199480429292797 
        nCandidates = 7 
        candidate []: 
            candidate [1]:
                frequency = 184.7439299642381 
                strength = 0.8823935856506361 
            candidate [2]:
                frequency = 370.06154272195243 
                strength = 0.33725580180918074 
            candidate [3]:
                frequency = 0 
                strength = 0 
            candidate [4]:
                frequency = 122.70979792734391 
                strength = 0.2643978180349693 
            candidate [5]:
                frequency = 92.23739824086769 
                strength = 0.7052192276621576 
            candidate [6]:
                frequency = 61.47284889837753 
                strength = 0.5238372523444123 
            candidate [7]:
                frequency = 46.09970630562156 
                strength = 0.3660068212018493 
    frame [25]:
        intensity = 0.2932769585365283 
        nCandidates = 7 
        candidate []: 
            candidate [1]:
                frequency = 177.67920697779624 
                strength = 0.8451934723219364 
            candidate [2]:
                frequency = 0 
                strength = 0 
            candidate [3]:
                frequency = 88.81066807430703 
                strength = 0.5351506772006587 
            candidate [4]:
                frequency = 59.37653033363277 
                strength = 0.2553664370274297 
            candidate [5]:
                frequency = 52.781677091495716 
                strength = 0.2298455480499348 
            candidate [6]:
                frequency = 40.86189556079673 
                strength = 0.2588502174556428 
            candidate [7]:
                frequency = 33.30490414836801 
                strength = 0.24441867853439359 
    frame [26]:
        intensity = 0.31630356130486414 
        nCandidates = 11 
        candidate []: 
            candidate [1]:
                frequency = 168.97546317226113 
                strength = 0.760895261855358 
            candidate [2]:
                frequency = 6312.984374385201 
                strength = 0.8984279107664657 
            candidate [3]:
                frequency = 0 
                strength = 0 
            candidate [4]:
                frequency = 166.03170133858947 
                strength = 0.7612685113793767 
            candidate [5]:
                frequency = 162.25887757928976 
                strength = 0.751677892853442 
            candidate [6]:
                frequency = 82.79007341458471 
                strength = 0.6216516871919614 
            candidate [7]:
                frequency = 81.81665411799078 
                strength = 0.6351255889175353 
            candidate [8]:
                frequency = 80.75663749392726 
                strength = 0.6213906812204866 
            candidate [9]:
                frequency = 54.51975080266514 
                strength = 0.5703761731486087 
            candidate [10]:
                frequency = 41.079709420199855 
                strength = 0.49994436739558135 
            candidate [11]:
                frequency = 33.01142725447846 
                strength = 0.5244082616181469 
    frame [27]:
        intensity = 0.29812262591554844 
        nCandidates = 5 
        candidate []: 
            candidate [1]:
                frequency = 174.82215750958775 
                strength = 0.8766553457044427 
            candidate [2]:
                frequency = 0 
                strength = 0 
            candidate [3]:
                frequency = 87.56913997757479 
                strength = 0.704811034769362 
            candidate [4]:
                frequency = 58.435186091942114 
                strength = 0.542939828228973 
            candidate [5]:
                frequency = 43.93274875957029 
                strength = 0.3720099857035498 
    frame [28]:
        intensity = 0.5208887257608771 
        nCandidates = 7 
        candidate []: 
            candidate [1]:
                frequency = 175.41260795509947 
                strength = 0.9477659982330264 
            candidate [2]:
                frequency = 351.3113131890363 
                strength = 0.23172224895274848 
            candidate [3]:
                frequency = 0 
                strength = 0 
            candidate [4]:
                frequency = 87.71844567011688 
                strength = 0.8369474802138431 
            candidate [5]:
                frequency = 58.47756601792424 
                strength = 0.7044037193949991 
            candidate [6]:
                frequency = 43.8470993140329 
                strength = 0.5602439148507805 
            candidate [7]:
                frequency = 35.03908863841053 
                strength = 0.4008865544871631 
    frame [29]:
        intensity = 0.4274809891040276 
        nCandidates = 5 
        candidate []: 
            candidate [1]:
                frequency = 174.5564764243069 
                strength = 0.8919119437515414 
            candidate [2]:
                frequency = 0 
                strength = 0 
            candidate [3]:
                frequency = 87.39456573851353 
                strength = 0.6784172096846138 
            candidate [4]:
                frequency = 58.28209862985976 
                strength = 0.46285450823465235 
            candidate [5]:
                frequency = 43.63020375383908 
                strength = 0.2957854977498733 
    frame [30]:
        intensity = 0.0935522779929878 
        nCandidates = 15 
        candidate []: 
            candidate [1]:
                frequency = 168.3883073427809 
                strength = 0.6809221994492549 
            candidate [2]:
                frequency = 12108.050415312848 
                strength = 0.906758155625432 
            candidate [3]:
                frequency = 0 
                strength = 0 
            candidate [4]:
                frequency = 165.52599331859673 
                strength = 0.6826619795181382 
            candidate [5]:
                frequency = 84.69106154341881 
                strength = 0.3116492151877371 
            candidate [6]:
                frequency = 83.98167431788758 
                strength = 0.3299374291062074 
            candidate [7]:
                frequency = 83.54512264543408 
                strength = 0.33196916308673563 
            candidate [8]:
                frequency = 82.78023736971822 
                strength = 0.3416524713906084 
            candidate [9]:
                frequency = 81.70720806505221 
                strength = 0.35133186360090946 
            candidate [10]:
                frequency = 80.84829346002226 
                strength = 0.353087899114323 
            candidate [11]:
                frequency = 80.06667159065017 
                strength = 0.3506251609293607 
            candidate [12]:
                frequency = 79.00825879354555 
                strength = 0.3382109909095853 
            candidate [13]:
                frequency = 78.33273041522921 
                strength = 0.3234592255376965 
            candidate [14]:
                frequency = 77.19705326459759 
                strength = 0.31093364112506444 
            candidate [15]:
                frequency = 76.65396210161367 
                strength = 0.297653012077953 
    frame [31]:
        intensity = 0.07230576538275751 
        nCandidates = 4 
        candidate []: 
            candidate [1]:
                frequency = 0 
                strength = 0 
            candidate [2]:
                frequency = 10225.57280830312 
                strength = 0.23324024996561113 
            candidate [3]:
                frequency = 2092.128897248802 
                strength = 0.23080836976447408 
            candidate [4]:
                frequency = 1793.0421796384337 
                strength = 0.23555035061833832 
    frame [32]:
        intensity = 0.15199110603906954 
        nCandidates = 5 
        candidate []: 
            candidate [1]:
                frequency = 0 
                strength = 0 
            candidate [2]:
                frequency = 2711.0604994469704 
                strength = 0.39914924318811956 
            candidate [3]:
                frequency = 2133.7039625304838 
                strength = 0.3473156925611674 
            candidate [4]:
                frequency = 1322.4678190017462 
                strength = 0.2294317243642624 
            candidate [5]:
                frequency = 226.55042511586785 
                strength = 0.23848176036456503 
    frame [33]:
        intensity = 0.45124899497121324 
        nCandidates = 5 
        candidate []: 
            candidate [1]:
                frequency = 210.2825521656356 
                strength = 0.8289729025081197 
            candidate [2]:
                frequency = 0 
                strength = 0 
            candidate [3]:
                frequency = 104.7248407458803 
                strength = 0.6373818687982445 
            candidate [4]:
                frequency = 70.18024389141299 
                strength = 0.47117081816120576 
            candidate [5]:
                frequency = 52.51317454413275 
                strength = 0.2863587904960269 
    frame [34]:
        intensity = 0.6580098284885274 
        nCandidates = 7 
        candidate []: 
            candidate [1]:
                frequency = 207.87534681055604 
                strength = 0.8653500281275487 
            candidate [2]:
                frequency = 0 
                strength = 0 
            candidate [3]:
                frequency = 103.96385668284402 
                strength = 0.7595392088990565 
            candidate [4]:
                frequency = 69.54955302752886 
                strength = 0.6734627462982032 
            candidate [5]:
                frequency = 52.11244960293291 
                strength = 0.5646583607692931 
            candidate [6]:
                frequency = 41.56722300348154 
                strength = 0.5060326090191853 
            candidate [7]:
                frequency = 34.627200300564255 
                strength = 0.4350160037016446 
    frame [35]:
        intensity = 0.842391396862327 
        nCandidates = 7 
        candidate []: 
            candidate [1]:
                frequency = 208.23249810611097 
                strength = 0.9380525246431484 
            candidate [2]:
                frequency = 0 
                strength = 0 
            candidate [3]:
                frequency = 104.19285449111868 
                strength = 0.8699659681187 
            candidate [4]:
                frequency = 69.54009478094038 
                strength = 0.8077554612495368 
            candidate [5]:
                frequency = 52.18214548670671 
                strength = 0.7401439391196868 
            candidate [6]:
                frequency = 41.7520269210121 
                strength = 0.6786447780359759 
            candidate [7]:
                frequency = 34.800925709167394 
                strength = 0.614395470837171 
    frame [36]:
        intensity = 0.7834353356573055 
        nCandidates = 8 
        candidate []: 
            candidate [1]:
                frequency = 211.55081709153112 
                strength = 0.9516064838690559 
            candidate [2]:
                frequency = 0 
                strength = 0 
            candidate [3]:
                frequency = 105.58098107795165 
                strength = 0.8639898949318133 
            candidate [4]:
                frequency = 70.3980080612405 
                strength = 0.7713101737329416 
            candidate [5]:
                frequency = 52.804598825689496 
                strength = 0.6812719483291644 
            candidate [6]:
                frequency = 42.254727442074866 
                strength = 0.605674486872254 
            candidate [7]:
                frequency = 35.235111846687836 
                strength = 0.5467466100602831 
            candidate [8]:
                frequency = 30.219862945070314 
                strength = 0.5026943472070426 
    frame [37]:
        intensity = 0.5528455704735574 
        nCandidates = 8 
        candidate []: 
            candidate [1]:
                frequency = 215.53605285115512 
                strength = 0.9441865751810854 
            candidate [2]:
                frequency = 0 
                strength = 0 
            candidate [3]:
                frequency = 107.6781505731961 
                strength = 0.8692784545382046 
            candidate [4]:
                frequency = 71.68293429563974 
                strength = 0.7762259199494979 
            candidate [5]:
                frequency = 53.78094309558404 
                strength = 0.6859898309416629 
            candidate [6]:
                frequency = 42.95780046024855 
                strength = 0.5973534150662125 
            candidate [7]:
                frequency = 35.7900466437634 
                strength = 0.5116273327993262 
            candidate [8]:
                frequency = 30.658631654580823 
                strength = 0.4319844071325094 
    frame [38]:
        intensity = 0.3196003728564697 
        nCandidates = 15 
        candidate []: 
            candidate [1]:
                frequency = 208.55200635884492 
                strength = 0.6235622576626498 
            candidate [2]:
                frequency = 5848.296821100135 
                strength = 0.6297709976041647 
            candidate [3]:
                frequency = 3328.7327986379987 
                strength = 0.6435121745495406 
            candidate [4]:
                frequency = 2141.0407313189544 
                strength = 0.5218138047996057 
            candidate [5]:
                frequency = 1738.9171056812042 
                strength = 0.4441251448681419 
            candidate [6]:
                frequency = 70.68770934720425 
                strength = 0.4636292740073611 
            candidate [7]:
                frequency = 110.32537669001528 
                strength = 0.5122612958816543 
            candidate [8]:
                frequency = 108.08493858571755 
                strength = 0.5497086392018669 
            candidate [9]:
                frequency = 235.41657577730376 
                strength = 0.5071649024752112 
            candidate [10]:
                frequency = 221.32202192073183 
                strength = 0.6000995032838501 
            candidate [11]:
                frequency = 0 
                strength = 0 
            candidate [12]:
                frequency = 201.0979860329268 
                strength = 0.546933231358076 
            candidate [13]:
                frequency = 195.9299654320213 
                strength = 0.5237585978057793 
            candidate [14]:
                frequency = 71.23121320680036 
                strength = 0.46140188684042877 
            candidate [15]:
                frequency = 104.8290814447847 
                strength = 0.5480646256060567 
    frame [39]:
        intensity = 0.24167492739803662 
        nCandidates = 1 
        candidate []: 
            candidate [1]:
                frequency = 0 
                strength = 0 
    frame [40]:
        intensity = 0.21066251826019328 
        nCandidates = 1 
        candidate []: 
            candidate [1]:
                frequency = 0 
                strength = 0 
    frame [41]:
        intensity = 0.36497770232560106 
        nCandidates = 4 
        candidate []: 
            candidate [1]:
                frequency = 218.9762313594229 
                strength = 0.6462308641120096 
            candidate [2]:
                frequency = 0 
                strength = 0 
            candidate [3]:
                frequency = 106.51375950978854 
                strength = 0.30408452984145085 
            candidate [4]:
                frequency = 105.19775037925302 
                strength = 0.30429122639380246 
    frame [42]:
        intensity = 0.6653389727882595 
        nCandidates = 4 
        candidate []: 
            candidate [1]:
                frequency = 204.3272686940674 
                strength = 0.6758381391650824 
            candidate [2]:
                frequency = 0 
                strength = 0 
            candidate [3]:
                frequency = 99.11418699664458 
                strength = 0.4497981213544741 
            candidate [4]:
                frequency = 66.68460204698042 
                strength = 0.2992483881500199 
    frame [43]:
        intensity = 0.41517162686173503 
        nCandidates = 3 
        candidate []: 
            candidate [1]:
                frequency = 191.69432081094163 
                strength = 0.7730837352170562 
            candidate [2]:
                frequency = 0 
                strength = 0 
            candidate [3]:
                frequency = 95.85985517551563 
                strength = 0.476515749194531 
    frame [44]:
        intensity = 0.07664485604385166 
        nCandidates = 11 
        candidate []: 
            candidate [1]:
                frequency = 171.45165282932197 
                strength = 0.7424043870012913 
            candidate [2]:
                frequency = 9989.117414501066 
                strength = 0.9307217851797259 
            candidate [3]:
                frequency = 0 
                strength = 0 
            candidate [4]:
                frequency = 83.80562959339834 
                strength = 0.49522395711584044 
            candidate [5]:
                frequency = 82.89944785050642 
                strength = 0.49783087198519743 
            candidate [6]:
                frequency = 82.12433087956842 
                strength = 0.48739231311731324 
            candidate [7]:
                frequency = 80.9728059376653 
                strength = 0.4666365762279489 
            candidate [8]:
                frequency = 55.11178038929543 
                strength = 0.43841419752760874 
            candidate [9]:
                frequency = 54.82486301233023 
                strength = 0.4384870717107049 
            candidate [10]:
                frequency = 41.56388795660896 
                strength = 0.31899582950021704 
            candidate [11]:
                frequency = 33.1929083219388 
                strength = 0.2503378984040555 
    frame [45]:
        intensity = 0.4256544372565287 
        nCandidates = 1 
        candidate []: 
            candidate [1]:
                frequency = 0 
                strength = 0 
    frame [46]:
        intensity = 0.2754725010538789 
        nCandidates = 2 
        candidate []: 
            candidate [1]:
                frequency = 0 
                strength = 0 
            candidate [2]:
                frequency = 8333.979627951196 
                strength = 0.25658661882809464 
    frame [47]:
        intensity = 0.3640141800371306 
        nCandidates = 5 
        candidate []: 
            candidate [1]:
                frequency = 174.68512885869686 
                strength = 0.5780275193475501 
            candidate [2]:
                frequency = 9024.906991169824 
                strength = 0.9151013191900673 
            candidate [3]:
                frequency = 0 
                strength = 0 
            candidate [4]:
                frequency = 87.05334018950236 
                strength = 0.3218208705279359 
            candidate [5]:
                frequency = 86.19505381386514 
                strength = 0.32399699215355643 
    frame [48]:
        intensity = 0.644348097984923 
        nCandidates = 4 
        candidate []: 
            candidate [1]:
                frequency = 171.40384262885203 
                strength = 0.7301928007714605 
            candidate [2]:
                frequency = 0 
                strength = 0 
            candidate [3]:
                frequency = 85.62404293611914 
                strength = 0.46745320245083705 
            candidate [4]:
                frequency = 56.78477190599327 
                strength = 0.3092816505010388 
    frame [49]:
        intensity = 0.31595563853801134 
        nCandidates = 3 
        candidate []: 
            candidate [1]:
                frequency = 166.89048860307716 
                strength = 0.7403933645804783 
            candidate [2]:
                frequency = 0 
                strength = 0 
            candidate [3]:
                frequency = 83.80808216803212 
                strength = 0.3957098903935835 
    frame [50]:
        intensity = 0.046466768294398934 
        nCandidates = 4 
        candidate []: 
            candidate [1]:
                frequency = 155.166033106131 
                strength = 0.7905054682200343 
            candidate [2]:
                frequency = 0 
                strength = 0 
            candidate [3]:
                frequency = 75.46541673694838 
                strength = 0.531566379433374 
            candidate [4]:
                frequency = 49.71635874517273 
                strength = 0.3428933891094835 
    frame [51]:
        intensity = 0.20466899928101798 
        nCandidates = 5 
        candidate []: 
            candidate [1]:
                frequency = 0 
                strength = 0 
            candidate [2]:
                frequency = 188.8017193882112 
                strength = 0.2591559425683727 
            candidate [3]:
                frequency = 184.6800099352467 
                strength = 0.26428575782175173 
            candidate [4]:
                frequency = 182.50118752601225 
                strength = 0.2653350287468467 
            candidate [5]:
                frequency = 180.2647871723686 
                strength = 0.26655530207872796 
    frame [52]:
        intensity = 0.17530822662772566 
        nCandidates = 3 
        candidate []: 
            candidate [1]:
                frequency = 176.24749625369546 
                strength = 0.6015955683292917 
            candidate [2]:
                frequency = 0 
                strength = 0 
            candidate [3]:
                frequency = 83.53874603907346 
                strength = 0.24257854361864634 
    frame [53]:
        intensity = 0.14778434317448874 
        nCandidates = 6 
        candidate []: 
            candidate [1]:
                frequency = 169.13113668013 
                strength = 0.6711719541179515 
            candidate [2]:
                frequency = 0 
                strength = 0 
            candidate [3]:
                frequency = 82.0041399634107 
                strength = 0.44352089805036304 
            candidate [4]:
                frequency = 54.32311834978635 
                strength = 0.38828810047117124 
            candidate [5]:
                frequency = 40.71822378882174 
                strength = 0.3969421732962268 
            candidate [6]:
                frequency = 32.00856541084199 
                strength = 0.46620374266262027 
    frame [54]:
        intensity = 0.3624447190609854 
        nCandidates = 6 
        candidate []: 
            candidate [1]:
                frequency = 163.79165341089353 
                strength = 0.8129021500237351 
            candidate [2]:
                frequency = 0 
                strength = 0 
            candidate [3]:
                frequency = 81.14676340839297 
                strength = 0.6439446861522253 
            candidate [4]:
                frequency = 53.908383536303674 
                strength = 0.5693636264493327 
            candidate [5]:
                frequency = 40.435928310802886 
                strength = 0.5082337474880878 
            candidate [6]:
                frequency = 32.41408921462308 
                strength = 0.4361561020384258 
    frame [55]:
        intensity = 0.3808847431051437 
        nCandidates = 6 
        candidate []: 
            candidate [1]:
                frequency = 161.69618260061878 
                strength = 0.9564525326032481 
            candidate [2]:
                frequency = 0 
                strength = 0 
            candidate [3]:
                frequency = 80.73233619777233 
                strength = 0.900780800100692 
            candidate [4]:
                frequency = 53.781607485372675 
                strength = 0.8717025100213317 
            candidate [5]:
                frequency = 40.33417124941666 
                strength = 0.8628738485475871 
            candidate [6]:
                frequency = 32.28589616890157 
                strength = 0.8487459020971977 
    frame [56]:
        intensity = 0.38733133685905674 
        nCandidates = 6 
        candidate []: 
            candidate [1]:
                frequency = 161.82691776170662 
                strength = 0.9723133194545228 
            candidate [2]:
                frequency = 0 
                strength = 0 
            candidate [3]:
                frequency = 80.91299917323943 
                strength = 0.9111538288939471 
            candidate [4]:
                frequency = 53.930873787717076 
                strength = 0.8330687610730325 
            candidate [5]:
                frequency = 40.43392362133116 
                strength = 0.7427258865329736 
            candidate [6]:
                frequency = 32.330446824665394 
                strength = 0.6479739990198589 
    frame [57]:
        intensity = 0.27509992039580394 
        nCandidates = 5 
        candidate []: 
            candidate [1]:
                frequency = 160.45379183305346 
                strength = 0.9015362726080245 
            candidate [2]:
                frequency = 0 
                strength = 0 
            candidate [3]:
                frequency = 80.36213244395591 
                strength = 0.7131234948622467 
            candidate [4]:
                frequency = 53.58967503131037 
                strength = 0.5157371171647974 
            candidate [5]:
                frequency = 40.2331433603749 
                strength = 0.33560334225874316 
    frame [58]:
        intensity = 0.08421407206311901 
        nCandidates = 15 
        candidate []: 
            candidate [1]:
                frequency = 152.72620383198577 
                strength = 0.6366778828637766 
            candidate [2]:
                frequency = 8259.625990835912 
                strength = 0.8730307205569537 
            candidate [3]:
                frequency = 4386.322931960974 
                strength = 0.8045091992700045 
            candidate [4]:
                frequency = 2768.1521328915424 
                strength = 0.7302639715370203 
            candidate [5]:
                frequency = 2037.6003653670218 
                strength = 0.6295232388755575 
            candidate [6]:
                frequency = 1720.094990930896 
                strength = 0.6093710071496504 
            candidate [7]:
                frequency = 1407.974754822165 
                strength = 0.5734965967468774 
            candidate [8]:
                frequency = 1196.8124670354277 
                strength = 0.5011879980707543 
            candidate [9]:
                frequency = 140.54268368790224 
                strength = 0.5599373660490143 
            candidate [10]:
                frequency = 144.44115716588175 
                strength = 0.5935679538979014 
            candidate [11]:
                frequency = 138.32096264652574 
                strength = 0.5252104924112334 
            candidate [12]:
                frequency = 159.75662249126546 
                strength = 0.6010724079978754 
            candidate [13]:
                frequency = 156.45265257134122 
                strength = 0.6254943604836063 
            candidate [14]:
                frequency = 0 
                strength = 0 
            candidate [15]:
                frequency = 150.56065052257296 
                strength = 0.6295745004784726 
    frame [59]:
        intensity = 0.05595609308087988 
        nCandidates = 7 
        candidate []: 
            candidate [1]:
                frequency = 0 
                strength = 0 
            candidate [2]:
                frequency = 7158.52463464422 
                strength = 0.4602733210574715 
            candidate [3]:
                frequency = 2704.0424194647394 
                strength = 0.30010369018523253 
            candidate [4]:
                frequency = 1839.2167787163235 
                strength = 0.2444949871998365 
            candidate [5]:
                frequency = 1390.4864457995895 
                strength = 0.3539072777200717 
            candidate [6]:
                frequency = 1078.6745897490646 
                strength = 0.32429447124513844 
            candidate [7]:
                frequency = 919.5598445868001 
                strength = 0.3934883898918144 
    frame [60]:
        intensity = 0.054570065676892064 
        nCandidates = 5 
        candidate []: 
            candidate [1]:
                frequency = 0 
                strength = 0 
            candidate [2]:
                frequency = 6704.993999574517 
                strength = 0.4899039240267617 
            candidate [3]:
                frequency = 1356.098911855284 
                strength = 0.3759496765783156 
            candidate [4]:
                frequency = 1083.2091269380394 
                strength = 0.3608656457977576 
            candidate [5]:
                frequency = 604.4575431554354 
                strength = 0.2741888265776304 
    frame [61]:
        intensity = 0.08654313819586175 
        nCandidates = 3 
        candidate []: 
            candidate [1]:
                frequency = 177.43658349599832 
                strength = 0.73603861930386 
            candidate [2]:
                frequency = 0 
                strength = 0 
            candidate [3]:
                frequency = 87.39429004834672 
                strength = 0.40657471418968955 
    frame [62]:
        intensity = 0.30443565335083655 
        nCandidates = 6 
        candidate []: 
            candidate [1]:
                frequency = 167.46642062997822 
                strength = 0.8300239932497422 
            candidate [2]:
                frequency = 0 
                strength = 0 
            candidate [3]:
                frequency = 82.40769021983608 
                strength = 0.6758779191657697 
            candidate [4]:
                frequency = 54.677004938018314 
                strength = 0.6039623384182592 
            candidate [5]:
                frequency = 41.070522693808826 
                strength = 0.5324319426647194 
            candidate [6]:
                frequency = 32.88836776321084 
                strength = 0.4155026861649788 
    frame [63]:
        intensity = 0.310830163529868 
        nCandidates = 6 
        candidate []: 
            candidate [1]:
                frequency = 161.92471219283905 
                strength = 0.9732847846903301 
            candidate [2]:
                frequency = 0 
                strength = 0 
            candidate [3]:
                frequency = 80.83344988054334 
                strength = 0.9552271958614376 
            candidate [4]:
                frequency = 53.8885539545137 
                strength = 0.9432534139978881 
            candidate [5]:
                frequency = 40.43111426216347 
                strength = 0.911112402141061 
            candidate [6]:
                frequency = 32.34653049853758 
                strength = 0.8756971322322673 
    frame [64]:
        intensity = 0.2780942474180623 
        nCandidates = 6 
        candidate []: 
            candidate [1]:
                frequency = 160.37898807061316 
                strength = 0.9930864778746699 
            candidate [2]:
                frequency = 0 
                strength = 0 
            candidate [3]:
                frequency = 80.1829188562176 
                strength = 0.9775518137063108 
            candidate [4]:
                frequency = 53.44806413542969 
                strength = 0.9534455965752922 
            candidate [5]:
                frequency = 40.084502766457405 
                strength = 0.9213772897829376 
            candidate [6]:
                frequency = 32.06547904422529 
                strength = 0.8829324871845663 
    frame [65]:
        intensity = 0.18824642750872259 
        nCandidates = 6 
        candidate []: 
            candidate [1]:
                frequency = 157.35685124800972 
                strength = 0.9755556561763165 
            candidate [2]:
                frequency = 0 
                strength = 0 
            candidate [3]:
                frequency = 78.6407721187875 
                strength = 0.9169111305646505 
            candidate [4]:
                frequency = 52.421572349401615 
                strength = 0.8359176438795042 
            candidate [5]:
                frequency = 39.2921984800266 
                strength = 0.7437410963544818 
            candidate [6]:
                frequency = 31.390560708302818 
                strength = 0.6503060624468332 
    frame [66]:
        intensity = 0.10796530952795487 
        nCandidates = 5 
        candidate []: 
            candidate [1]:
                frequency = 149.44984665894015 
                strength = 0.9500904755081883 
            candidate [2]:
                frequency = 0 
                strength = 0 
            candidate [3]:
                frequency = 74.54494573513358 
                strength = 0.838659774420932 
            candidate [4]:
                frequency = 49.53392489757216 
                strength = 0.707140782731794 
            candidate [5]:
                frequency = 37.06808781548177 
                strength = 0.5929073252432289 
    frame [67]:
        intensity = 0.06765035009198829 
        nCandidates = 5 
        candidate []: 
            candidate [1]:
                frequency = 143.17890293005783 
                strength = 0.9424877195054249 
            candidate [2]:
                frequency = 0 
                strength = 0 
            candidate [3]:
                frequency = 71.42152631420234 
                strength = 0.8584848682701566 
            candidate [4]:
                frequency = 47.591288955553146 
                strength = 0.7448209782967848 
            candidate [5]:
                frequency = 35.59808022297493 
                strength = 0.6159217481942546 
    frame [68]:
        intensity = 0.020466649221154144 
        nCandidates = 14 
        candidate []: 
            candidate [1]:
                frequency = 0 
                strength = 0 
            candidate [2]:
                frequency = 2566.866037143972 
                strength = 0.8640468429731606 
            candidate [3]:
                frequency = 1379.2294755726293 
                strength = 0.7402438006277922 
            candidate [4]:
                frequency = 145.64688038614045 
                strength = 0.7388996579041961 
            candidate [5]:
                frequency = 137.84540063301486 
                strength = 0.751867324758641 
            candidate [6]:
                frequency = 72.12421194177634 
                strength = 0.5478937049486499 
            candidate [7]:
                frequency = 70.31378768670321 
                strength = 0.5685589083145093 
            candidate [8]:
                frequency = 68.82309108533389 
                strength = 0.558266087053991 
            candidate [9]:
                frequency = 47.60189781904181 
                strength = 0.41947650418569415 
            candidate [10]:
                frequency = 46.8095668448492 
                strength = 0.43494949148488526 
            candidate [11]:
                frequency = 45.99799503355318 
                strength = 0.42856307722286185 
            candidate [12]:
                frequency = 45.11327275516537 
                strength = 0.3257766095705781 
            candidate [13]:
                frequency = 35.07520242173456 
                strength = 0.4199032301752548 
            candidate [14]:
                frequency = 34.60212714964395 
                strength = 0.4122277956364437 
    frame [69]:
        intensity = 0.017686952029871382 
        nCandidates = 15 
        candidate []: 
            candidate [1]:
                frequency = 0 
                strength = 0 
            candidate [2]:
                frequency = 2451.9689651479794 
                strength = 0.8630384809315227 
            candidate [3]:
                frequency = 1224.9301831201085 
                strength = 0.7874811496945533 
            candidate [4]:
                frequency = 784.3026011833325 
                strength = 0.6935446078879154 
            candidate [5]:
                frequency = 590.6841517223845 
                strength = 0.6177890956662088 
            candidate [6]:
                frequency = 473.2087226128141 
                strength = 0.5243616677907599 
            candidate [7]:
                frequency = 396.3682602742837 
                strength = 0.4588725214899049 
            candidate [8]:
                frequency = 332.42943736624085 
                strength = 0.4355254672802992 
            candidate [9]:
                frequency = 145.88255904823978 
                strength = 0.5718060431455676 
            candidate [10]:
                frequency = 154.32793877146844 
                strength = 0.5820922613071948 
            candidate [11]:
                frequency = 136.52237191760128 
                strength = 0.5401435356786642 
            candidate [12]:
                frequency = 128.92300307692082 
                strength = 0.4973533461140724 
            candidate [13]:
                frequency = 193.81333702060732 
                strength = 0.4614241408062074 
            candidate [14]:
                frequency = 178.53631178407412 
                strength = 0.48870783389681727 
            candidate [15]:
                frequency = 164.86508867095174 
                strength = 0.5496460313979828 
