# Supplementary material for: Prenuclear L∗+H Activates Alternatives for the Accented Word
Source: Front Psychol. 2019 Sep 24;10:1993. doi: 10.3389/fpsyg.2019.01993 (PMC6769128; doi:10.3389/fpsyg.2019.01993)
Supplement: Supplementary file 1 [file Data_Sheet_1.zip › control_1_2.intensity]

File type = "ooTextFile"
Object class = "Intensity 2"

xmin = 0 
xmax = 1.631360544217687 
nx = 196 
dx = 0.008 
x1 = 0.0356802721088435 
ymin = 1 
ymax = 1 
ny = 1 
dy = 1 
y1 = 1 
z [] []: 
    z [1]:
        z [1] [1] = 56.243310806082505 
        z [1] [2] = 59.07802985017626 
        z [1] [3] = 66.82608254249095 
        z [1] [4] = 71.47756845230197 
        z [1] [5] = 73.2525535842355 
        z [1] [6] = 73.44066370237668 
        z [1] [7] = 72.95087063129154 
        z [1] [8] = 71.66472155720993 
        z [1] [9] = 68.89536722223434 
        z [1] [10] = 65.22607744483426 
        z [1] [11] = 62.420427922543205 
        z [1] [12] = 59.11295356860009 
        z [1] [13] = 56.595254687241486 
        z [1] [14] = 54.46228794553208 
        z [1] [15] = 50.96147656839426 
        z [1] [16] = 55.23165777039334 
        z [1] [17] = 60.88726038494065 
        z [1] [18] = 63.0794824488445 
        z [1] [19] = 62.17040700230029 
        z [1] [20] = 59.47746498278738 
        z [1] [21] = 57.71547742784777 
        z [1] [22] = 57.07215782412996 
        z [1] [23] = 56.30748127310808 
        z [1] [24] = 55.49055120355219 
        z [1] [25] = 61.3073375785914 
        z [1] [26] = 69.20733715567938 
        z [1] [27] = 73.85754735725004 
        z [1] [28] = 76.06181460752873 
        z [1] [29] = 76.90131929106508 
        z [1] [30] = 77.01241706896967 
        z [1] [31] = 76.77616569243358 
        z [1] [32] = 76.45011469351803 
        z [1] [33] = 76.1054930074504 
        z [1] [34] = 75.75731448971014 
        z [1] [35] = 75.42448330566081 
        z [1] [36] = 75.0956015905203 
        z [1] [37] = 74.7579248898449 
        z [1] [38] = 74.3999424681464 
        z [1] [39] = 74.26118178480839 
        z [1] [40] = 74.82883947845222 
        z [1] [41] = 75.44110584684844 
        z [1] [42] = 75.717123987062 
        z [1] [43] = 75.83076170494499 
        z [1] [44] = 75.7875826530651 
        z [1] [45] = 75.569619598379 
        z [1] [46] = 75.45371301102963 
        z [1] [47] = 75.75717954811743 
        z [1] [48] = 76.09378516513206 
        z [1] [49] = 76.10150427046382 
        z [1] [50] = 75.83257636733296 
        z [1] [51] = 75.54077409834304 
        z [1] [52] = 75.32512719494177 
        z [1] [53] = 75.30579197039646 
        z [1] [54] = 75.45202694381787 
        z [1] [55] = 75.23293945910996 
        z [1] [56] = 74.65915698147998 
        z [1] [57] = 74.34061342513486 
        z [1] [58] = 74.55239970222344 
        z [1] [59] = 75.1419980020151 
        z [1] [60] = 75.83773702713158 
        z [1] [61] = 76.32832398328367 
        z [1] [62] = 76.42225164005883 
        z [1] [63] = 76.17151061111238 
        z [1] [64] = 75.59780545519425 
        z [1] [65] = 74.6905092256492 
        z [1] [66] = 73.95706024577449 
        z [1] [67] = 73.80375168875565 
        z [1] [68] = 73.19555446628095 
        z [1] [69] = 70.6820288627346 
        z [1] [70] = 65.63602000117241 
        z [1] [71] = 59.99916534279629 
        z [1] [72] = 57.72654313774285 
        z [1] [73] = 56.24335667657897 
        z [1] [74] = 53.00732676286316 
        z [1] [75] = 52.97526584978219 
        z [1] [76] = 57.5165002912341 
        z [1] [77] = 60.23385762858715 
        z [1] [78] = 59.665888835853664 
        z [1] [79] = 62.60252980908851 
        z [1] [80] = 70.22254974855085 
        z [1] [81] = 74.52505954780388 
        z [1] [82] = 75.57835567246255 
        z [1] [83] = 73.88929355446231 
        z [1] [84] = 69.97625426332183 
        z [1] [85] = 65.9333608322317 
        z [1] [86] = 63.5338783430299 
        z [1] [87] = 61.52660340877744 
        z [1] [88] = 58.74008415149379 
        z [1] [89] = 55.28831387544234 
        z [1] [90] = 54.24942907552424 
        z [1] [91] = 54.82836444488133 
        z [1] [92] = 56.65067693927543 
        z [1] [93] = 63.48582885265277 
        z [1] [94] = 70.15603547654828 
        z [1] [95] = 73.74369163329712 
        z [1] [96] = 74.96372226613603 
        z [1] [97] = 74.86380177493048 
        z [1] [98] = 74.38059796553642 
        z [1] [99] = 74.67759112580823 
        z [1] [100] = 75.58981135841763 
        z [1] [101] = 76.23990227851377 
        z [1] [102] = 76.72230457259408 
        z [1] [103] = 77.16798537333085 
        z [1] [104] = 77.13688477196735 
        z [1] [105] = 76.46016749867051 
        z [1] [106] = 75.78827222375475 
        z [1] [107] = 75.59216911870176 
        z [1] [108] = 75.47161675587483 
        z [1] [109] = 75.15791839385028 
        z [1] [110] = 74.77945636287737 
        z [1] [111] = 74.4618607256778 
        z [1] [112] = 74.01845834954767 
        z [1] [113] = 73.12168688087824 
        z [1] [114] = 71.37937635925215 
        z [1] [115] = 68.82051060868895 
        z [1] [116] = 67.17565140974409 
        z [1] [117] = 65.96847697444827 
        z [1] [118] = 63.18890117254404 
        z [1] [119] = 59.01845662553137 
        z [1] [120] = 54.02933931090317 
        z [1] [121] = 59.731966920040335 
        z [1] [122] = 68.73272656558078 
        z [1] [123] = 74.05686052525002 
        z [1] [124] = 76.60685022568627 
        z [1] [125] = 77.54740615163581 
        z [1] [126] = 77.57209760162166 
        z [1] [127] = 76.77873194314144 
        z [1] [128] = 75.45337829890003 
        z [1] [129] = 74.25821553811491 
        z [1] [130] = 73.45598781746132 
        z [1] [131] = 72.53647441500553 
        z [1] [132] = 70.90047146715266 
        z [1] [133] = 68.18601315752089 
        z [1] [134] = 65.2029435702917 
        z [1] [135] = 65.61465948357261 
        z [1] [136] = 68.67688381677868 
        z [1] [137] = 70.88999773123588 
        z [1] [138] = 71.63960660585376 
        z [1] [139] = 71.37273614801236 
        z [1] [140] = 70.32788251099831 
        z [1] [141] = 68.20553759292123 
        z [1] [142] = 64.77928804624666 
        z [1] [143] = 60.29108462740715 
        z [1] [144] = 54.55129094280308 
        z [1] [145] = 49.100797143372176 
        z [1] [146] = 48.5302018949707 
        z [1] [147] = 47.48888070611655 
        z [1] [148] = 46.650924942789864 
        z [1] [149] = 51.24137349466718 
        z [1] [150] = 56.463574583517016 
        z [1] [151] = 57.96772028425003 
        z [1] [152] = 56.19375883355788 
        z [1] [153] = 54.821187559849704 
        z [1] [154] = 54.67842444112715 
        z [1] [155] = 54.50006670071247 
        z [1] [156] = 59.17322754564984 
        z [1] [157] = 65.5539796727951 
        z [1] [158] = 68.96069594878409 
        z [1] [159] = 69.85930892762164 
        z [1] [160] = 69.63336322303721 
        z [1] [161] = 69.49884708930202 
        z [1] [162] = 69.60036547540766 
        z [1] [163] = 69.71988498131314 
        z [1] [164] = 69.94302033796315 
        z [1] [165] = 70.76545767217094 
        z [1] [166] = 71.79043295669764 
        z [1] [167] = 72.27884670065536 
        z [1] [168] = 72.45601135257907 
        z [1] [169] = 72.57780423480939 
        z [1] [170] = 72.55896383854693 
        z [1] [171] = 72.33883677957402 
        z [1] [172] = 71.77156634815108 
        z [1] [173] = 70.82373788745463 
        z [1] [174] = 69.94514960903498 
        z [1] [175] = 69.35559130954826 
        z [1] [176] = 68.72253498308437 
        z [1] [177] = 68.49488169534149 
        z [1] [178] = 68.88613044149164 
        z [1] [179] = 68.8491097357389 
        z [1] [180] = 68.51741654645033 
        z [1] [181] = 68.34350693268404 
        z [1] [182] = 68.23829038047919 
        z [1] [183] = 68.23384554562703 
        z [1] [184] = 68.32377485545497 
        z [1] [185] = 68.49397105379114 
        z [1] [186] = 68.6021092302807 
        z [1] [187] = 68.25839787419665 
        z [1] [188] = 67.0244786313011 
        z [1] [189] = 65.0303166635677 
        z [1] [190] = 62.65065948677783 
        z [1] [191] = 59.25504210843586 
        z [1] [192] = 54.301995611927126 
        z [1] [193] = 50.18741472242831 
        z [1] [194] = 49.14241113667029 
        z [1] [195] = 47.60741636448765 
        z [1] [196] = 45.47670316221412 
