# Supplementary material for: Prenuclear L∗+H Activates Alternatives for the Accented Word
Source: Front Psychol. 2019 Sep 24;10:1993. doi: 10.3389/fpsyg.2019.01993 (PMC6769128; doi:10.3389/fpsyg.2019.01993)
Supplement: Supplementary file 1 [file Data_Sheet_1.zip › control_2_1.TextGrid]

File type = "ooTextFile"
Object class = "TextGrid"

xmin = 0 
xmax = 1.8319501133786849 
tiers? <exists> 
size = 4 
item []: 
    item [1]:
        class = "IntervalTier" 
        name = "subject" 
        xmin = 0 
        xmax = 1.8319501133786849 
        intervals: size = 4 
        intervals [1]:
            xmin = 0 
            xmax = 0.12006660997732428 
            text = "" 
        intervals [2]:
            xmin = 0.12006660997732428 
            xmax = 0.48828334364048653 
            text = "" 
        intervals [3]:
            xmin = 0.48828334364048653 
            xmax = 0.7164807256235828 
            text = "" 
        intervals [4]:
            xmin = 0.7164807256235828 
            xmax = 1.8319501133786849 
            text = "" 
    item [2]:
        class = "IntervalTier" 
        name = "stress" 
        xmin = 0 
        xmax = 1.8319501133786849 
        intervals: size = 3 
        intervals [1]:
            xmin = 0 
            xmax = 0.12006660997732428 
            text = "" 
        intervals [2]:
            xmin = 0.12006660997732428 
            xmax = 0.3192014901198575 
            text = "" 
        intervals [3]:
            xmin = 0.3192014901198575 
            xmax = 1.8319501133786849 
            text = "" 
    item [3]:
        class = "TextTier" 
        name = "minmax" 
        xmin = 0 
        xmax = 1.8319501133786849 
        points: size = 2 
        points [1]:
            number = 0.11912343881682368 
            mark = "L" 
        points [2]:
            number = 0.2983159419403951 
            mark = "H" 
    item [4]:
        class = "TextTier" 
        name = "subject" 
        xmin = 0 
        xmax = 1.8319501133786849 
        points: size = 3 
        points [1]:
            number = 0.12006660997732428 
            mark = "" 
        points [2]:
            number = 0.48828334364048653 
            mark = "" 
        points [3]:
            number = 0.7164807256235828 
            mark = "" 
