# Supplementary material for: Prenuclear L∗+H Activates Alternatives for the Accented Word
Source: Front Psychol. 2019 Sep 24;10:1993. doi: 10.3389/fpsyg.2019.01993 (PMC6769128; doi:10.3389/fpsyg.2019.01993)
Supplement: Supplementary file 1 [file Data_Sheet_1.zip › control_1_5.pitch]

File type = "ooTextFile"
Object class = "Pitch 1"

xmin = 0 
xmax = 2.0818820861678002 
nx = 80 
dx = 0.025 
x1 = 0.05344104308390034 
ceiling = 450 
maxnCandidates = 15 
frame []: 
    frame [1]:
        intensity = 0.5786343093020972 
        nCandidates = 12 
        candidate []: 
            candidate [1]:
                frequency = 183.7471875252032 
                strength = 0.8575321157542964 
            candidate [2]:
                frequency = 372.20272371261814 
                strength = 0.38907789970827766 
            candidate [3]:
                frequency = 0 
                strength = 0 
            candidate [4]:
                frequency = 122.57853571314732 
                strength = 0.38368736993463326 
            candidate [5]:
                frequency = 92.12072213566378 
                strength = 0.8191977444734668 
            candidate [6]:
                frequency = 73.52091373057206 
                strength = 0.33420274149459106 
            candidate [7]:
                frequency = 61.36261834173782 
                strength = 0.7317392097255846 
            candidate [8]:
                frequency = 52.525590412452786 
                strength = 0.29693018623479334 
            candidate [9]:
                frequency = 46.01346570112838 
                strength = 0.6489190515015176 
            candidate [10]:
                frequency = 40.89855438815168 
                strength = 0.24449520829152271 
            candidate [11]:
                frequency = 36.83547088585976 
                strength = 0.5587586134080259 
            candidate [12]:
                frequency = 30.721927134772177 
                strength = 0.46528290402530853 
    frame [2]:
        intensity = 0.6381769080566245 
        nCandidates = 13 
        candidate []: 
            candidate [1]:
                frequency = 186.0286188798318 
                strength = 0.9695235926341079 
            candidate [2]:
                frequency = 370.76216664221033 
                strength = 0.5113520659296009 
            candidate [3]:
                frequency = 0 
                strength = 0 
            candidate [4]:
                frequency = 123.83550312846292 
                strength = 0.4997168810778662 
            candidate [5]:
                frequency = 92.8591287751679 
                strength = 0.925247283529355 
            candidate [6]:
                frequency = 74.2727000347511 
                strength = 0.4703271742446302 
            candidate [7]:
                frequency = 61.891301431129186 
                strength = 0.8672487692527248 
            candidate [8]:
                frequency = 53.00820831421798 
                strength = 0.4406708624491097 
            candidate [9]:
                frequency = 46.40686501705209 
                strength = 0.8058395791118766 
            candidate [10]:
                frequency = 41.20939275228424 
                strength = 0.41059834421964625 
            candidate [11]:
                frequency = 37.11699166310945 
                strength = 0.7487909224862065 
            candidate [12]:
                frequency = 33.70813308157539 
                strength = 0.37806050549394593 
            candidate [13]:
                frequency = 30.926647439501004 
                strength = 0.6971846383338077 
    frame [3]:
        intensity = 0.7291771323554896 
        nCandidates = 12 
        candidate []: 
            candidate [1]:
                frequency = 188.93576855779904 
                strength = 0.938454720481495 
            candidate [2]:
                frequency = 373.1643877300897 
                strength = 0.3744487095911417 
            candidate [3]:
                frequency = 0 
                strength = 0 
            candidate [4]:
                frequency = 124.93843872181189 
                strength = 0.3633568570588158 
            candidate [5]:
                frequency = 94.14239997870645 
                strength = 0.8170438224838378 
            candidate [6]:
                frequency = 75.0343499741934 
                strength = 0.3302824582558093 
            candidate [7]:
                frequency = 62.66644441634404 
                strength = 0.6870143108248856 
            candidate [8]:
                frequency = 53.489929156651556 
                strength = 0.28994719361780963 
            candidate [9]:
                frequency = 46.951863948586904 
                strength = 0.5617394800453166 
            candidate [10]:
                frequency = 41.564171601243345 
                strength = 0.24222660030352725 
            candidate [11]:
                frequency = 37.51261510922173 
                strength = 0.4467347633443024 
            candidate [12]:
                frequency = 31.22790907585657 
                strength = 0.3384970643614135 
    frame [4]:
        intensity = 0.23964512622207107 
        nCandidates = 4 
        candidate []: 
            candidate [1]:
                frequency = 188.94663191669108 
                strength = 0.8164462866298173 
            candidate [2]:
                frequency = 0 
                strength = 0 
            candidate [3]:
                frequency = 93.93293645139033 
                strength = 0.5251009863549218 
            candidate [4]:
                frequency = 62.652550287427516 
                strength = 0.29243572569014037 
    frame [5]:
        intensity = 0.5309919747355311 
        nCandidates = 2 
        candidate []: 
            candidate [1]:
                frequency = 0 
                strength = 0 
            candidate [2]:
                frequency = 7651.823106925699 
                strength = 0.25282102454658467 
    frame [6]:
        intensity = 0.20810639690993404 
        nCandidates = 2 
        candidate []: 
            candidate [1]:
                frequency = 0 
                strength = 0 
            candidate [2]:
                frequency = 2610.4155615124682 
                strength = 0.2545695319570644 
    frame [7]:
        intensity = 0.43334337844374804 
        nCandidates = 5 
        candidate []: 
            candidate [1]:
                frequency = 205.79522991800454 
                strength = 0.8489855521374109 
            candidate [2]:
                frequency = 0 
                strength = 0 
            candidate [3]:
                frequency = 102.69641846029636 
                strength = 0.6637586260627534 
            candidate [4]:
                frequency = 68.32720455239394 
                strength = 0.48173155422266395 
            candidate [5]:
                frequency = 51.18560943277129 
                strength = 0.31653557701284335 
    frame [8]:
        intensity = 0.6750055517127488 
        nCandidates = 7 
        candidate []: 
            candidate [1]:
                frequency = 202.6254105226606 
                strength = 0.9376903549643246 
            candidate [2]:
                frequency = 0 
                strength = 0 
            candidate [3]:
                frequency = 101.13088843104416 
                strength = 0.8363714325113175 
            candidate [4]:
                frequency = 67.36649524214478 
                strength = 0.7194274348296852 
            candidate [5]:
                frequency = 50.491956376862646 
                strength = 0.5971929559188189 
            candidate [6]:
                frequency = 40.364215680748856 
                strength = 0.47707267421819466 
            candidate [7]:
                frequency = 33.60890518791591 
                strength = 0.36593781335691894 
    frame [9]:
        intensity = 0.583833107867897 
        nCandidates = 7 
        candidate []: 
            candidate [1]:
                frequency = 198.33354565572625 
                strength = 0.9519041053067608 
            candidate [2]:
                frequency = 0 
                strength = 0 
            candidate [3]:
                frequency = 98.80746842398658 
                strength = 0.8495811544486723 
            candidate [4]:
                frequency = 65.72416118533191 
                strength = 0.7273545252783812 
            candidate [5]:
                frequency = 49.157895975817404 
                strength = 0.6060985077238724 
            candidate [6]:
                frequency = 39.11335769999985 
                strength = 0.5194543930009048 
            candidate [7]:
                frequency = 32.43774020868328 
                strength = 0.4988440800530287 
    frame [10]:
        intensity = 0.4487201474209889 
        nCandidates = 7 
        candidate []: 
            candidate [1]:
                frequency = 193.80369681003268 
                strength = 0.9797865060544207 
            candidate [2]:
                frequency = 0 
                strength = 0 
            candidate [3]:
                frequency = 96.77780499651689 
                strength = 0.9533254524082452 
            candidate [4]:
                frequency = 64.44809954845762 
                strength = 0.9295106112433906 
            candidate [5]:
                frequency = 48.286802025490985 
                strength = 0.9080102007101795 
            candidate [6]:
                frequency = 38.599995328652696 
                strength = 0.8991199588903863 
            candidate [7]:
                frequency = 32.15688203476674 
                strength = 0.9065205324042214 
    frame [11]:
        intensity = 0.4257431885789349 
        nCandidates = 7 
        candidate []: 
            candidate [1]:
                frequency = 196.1249498157313 
                strength = 0.985227135446518 
            candidate [2]:
                frequency = 0 
                strength = 0 
            candidate [3]:
                frequency = 98.10506034108698 
                strength = 0.9706905852844888 
            candidate [4]:
                frequency = 65.40163425796219 
                strength = 0.9552530850458945 
            candidate [5]:
                frequency = 49.047491745420885 
                strength = 0.9410811009793454 
            candidate [6]:
                frequency = 39.241056371932515 
                strength = 0.931058259335272 
            candidate [7]:
                frequency = 32.705361172338264 
                strength = 0.9246942177570183 
    frame [12]:
        intensity = 0.5134188650358565 
        nCandidates = 7 
        candidate []: 
            candidate [1]:
                frequency = 203.5844125618386 
                strength = 0.9709935646113488 
            candidate [2]:
                frequency = 0 
                strength = 0 
            candidate [3]:
                frequency = 101.73962646228303 
                strength = 0.911893026176583 
            candidate [4]:
                frequency = 67.78320782091758 
                strength = 0.8308207222753987 
            candidate [5]:
                frequency = 50.77505575163734 
                strength = 0.7421461349117577 
            candidate [6]:
                frequency = 40.554532477901354 
                strength = 0.658276791425421 
            candidate [7]:
                frequency = 33.74403884213419 
                strength = 0.5919623676695778 
    frame [13]:
        intensity = 0.6090610057449797 
        nCandidates = 8 
        candidate []: 
            candidate [1]:
                frequency = 216.00570606924012 
                strength = 0.9552036758079487 
            candidate [2]:
                frequency = 0 
                strength = 0 
            candidate [3]:
                frequency = 107.81846197754784 
                strength = 0.8488892113276433 
            candidate [4]:
                frequency = 71.67649877301368 
                strength = 0.7197927268484136 
            candidate [5]:
                frequency = 53.61391874831529 
                strength = 0.5981170619394629 
            candidate [6]:
                frequency = 42.832141116255 
                strength = 0.49276336329384424 
            candidate [7]:
                frequency = 35.69247187244028 
                strength = 0.4016289645587851 
            candidate [8]:
                frequency = 30.59829324915531 
                strength = 0.32311119975664704 
    frame [14]:
        intensity = 0.7776298816402925 
        nCandidates = 6 
        candidate []: 
            candidate [1]:
                frequency = 234.42069005699733 
                strength = 0.9322596716982418 
            candidate [2]:
                frequency = 0 
                strength = 0 
            candidate [3]:
                frequency = 116.39789576060208 
                strength = 0.7927004624020372 
            candidate [4]:
                frequency = 77.49379868373748 
                strength = 0.6135656760206198 
            candidate [5]:
                frequency = 58.017477471169 
                strength = 0.4303541601949545 
            candidate [6]:
                frequency = 46.36502394275146 
                strength = 0.27033751907399395 
    frame [15]:
        intensity = 0.8154415936113221 
        nCandidates = 9 
        candidate []: 
            candidate [1]:
                frequency = 247.0795780421712 
                strength = 0.925357340246413 
            candidate [2]:
                frequency = 0 
                strength = 0 
            candidate [3]:
                frequency = 124.02784377120588 
                strength = 0.8029651762505862 
            candidate [4]:
                frequency = 82.68905136621024 
                strength = 0.6646770411255907 
            candidate [5]:
                frequency = 61.9555230366349 
                strength = 0.5435024509342844 
            candidate [6]:
                frequency = 49.52138937391816 
                strength = 0.4597736423651307 
            candidate [7]:
                frequency = 41.21518942855826 
                strength = 0.41473311357446785 
            candidate [8]:
                frequency = 35.33067511637431 
                strength = 0.3936542385129442 
            candidate [9]:
                frequency = 30.8332578244042 
                strength = 0.37384771934435557 
    frame [16]:
        intensity = 0.8022923025815119 
        nCandidates = 9 
        candidate []: 
            candidate [1]:
                frequency = 257.02895294097107 
                strength = 0.9552358243258767 
            candidate [2]:
                frequency = 0 
                strength = 0 
            candidate [3]:
                frequency = 129.18614884987366 
                strength = 0.8892932782175698 
            candidate [4]:
                frequency = 86.07928181029094 
                strength = 0.8103759201392486 
            candidate [5]:
                frequency = 64.53654386274886 
                strength = 0.7229162192846498 
            candidate [6]:
                frequency = 51.67967665840725 
                strength = 0.6480548325351607 
            candidate [7]:
                frequency = 43.08455654137965 
                strength = 0.5863165584139521 
            candidate [8]:
                frequency = 36.94748318652644 
                strength = 0.5468777134916164 
            candidate [9]:
                frequency = 32.32389600744244 
                strength = 0.5247527884171386 
    frame [17]:
        intensity = 0.7037161275713559 
        nCandidates = 9 
        candidate []: 
            candidate [1]:
                frequency = 261.270530615808 
                strength = 0.9906805914616452 
            candidate [2]:
                frequency = 0 
                strength = 0 
            candidate [3]:
                frequency = 130.59829250313484 
                strength = 0.9738524278148191 
            candidate [4]:
                frequency = 87.01822595017173 
                strength = 0.9563973568465894 
            candidate [5]:
                frequency = 65.23339502741537 
                strength = 0.944443673012702 
            candidate [6]:
                frequency = 52.16035771245646 
                strength = 0.939737645465482 
            candidate [7]:
                frequency = 43.45268482392408 
                strength = 0.9405132879381937 
            candidate [8]:
                frequency = 37.232205544435644 
                strength = 0.9439606343298265 
            candidate [9]:
                frequency = 32.57082943788979 
                strength = 0.9479130860979676 
    frame [18]:
        intensity = 0.6392396732782832 
        nCandidates = 9 
        candidate []: 
            candidate [1]:
                frequency = 260.88017265913993 
                strength = 0.9935061636494111 
            candidate [2]:
                frequency = 0 
                strength = 0 
            candidate [3]:
                frequency = 130.5189450794496 
                strength = 0.9819318073161357 
            candidate [4]:
                frequency = 87.0133605822587 
                strength = 0.9700965984465335 
            candidate [5]:
                frequency = 65.25657226931095 
                strength = 0.9593896295847428 
            candidate [6]:
                frequency = 52.20328798353563 
                strength = 0.9489280399670261 
            candidate [7]:
                frequency = 43.50222519175872 
                strength = 0.9373825159723147 
            candidate [8]:
                frequency = 37.287244509007664 
                strength = 0.9227446437124711 
            candidate [9]:
                frequency = 32.62652118502286 
                strength = 0.903875261921434 
    frame [19]:
        intensity = 0.7300814140482796 
        nCandidates = 9 
        candidate []: 
            candidate [1]:
                frequency = 253.43096648740138 
                strength = 0.9368158261973666 
            candidate [2]:
                frequency = 0 
                strength = 0 
            candidate [3]:
                frequency = 127.91152531096897 
                strength = 0.8385519584428835 
            candidate [4]:
                frequency = 85.74735760235468 
                strength = 0.7508176521720155 
            candidate [5]:
                frequency = 64.65918164659809 
                strength = 0.6933714163398872 
            candidate [6]:
                frequency = 51.834158956096594 
                strength = 0.655423252049913 
            candidate [7]:
                frequency = 43.19577859583729 
                strength = 0.6238632459016937 
            candidate [8]:
                frequency = 37.016702777220964 
                strength = 0.5941554652468819 
            candidate [9]:
                frequency = 32.354556942578114 
                strength = 0.5664486346538218 
    frame [20]:
        intensity = 0.9883268814126961 
        nCandidates = 5 
        candidate []: 
            candidate [1]:
                frequency = 238.49843132532476 
                strength = 0.8708025068964911 
            candidate [2]:
                frequency = 0 
                strength = 0 
            candidate [3]:
                frequency = 119.66157494852112 
                strength = 0.6443075511720426 
            candidate [4]:
                frequency = 80.01673891207699 
                strength = 0.44486745821385576 
            candidate [5]:
                frequency = 60.445917243656886 
                strength = 0.30467847559856426 
    frame [21]:
        intensity = 0.8114222942457293 
        nCandidates = 8 
        candidate []: 
            candidate [1]:
                frequency = 229.7101231267096 
                strength = 0.9079964672877281 
            candidate [2]:
                frequency = 0 
                strength = 0 
            candidate [3]:
                frequency = 114.71302986661782 
                strength = 0.7378494935744697 
            candidate [4]:
                frequency = 76.5114686864459 
                strength = 0.5855747592976701 
            candidate [5]:
                frequency = 57.417598431198044 
                strength = 0.4787626337042174 
            candidate [6]:
                frequency = 45.903214244973036 
                strength = 0.4069353649337761 
            candidate [7]:
                frequency = 38.186334737797985 
                strength = 0.35874232558746316 
            candidate [8]:
                frequency = 32.670170642683914 
                strength = 0.32842866433770795 
    frame [22]:
        intensity = 0.5973901531646524 
        nCandidates = 8 
        candidate []: 
            candidate [1]:
                frequency = 224.19899095572794 
                strength = 0.9530031039089437 
            candidate [2]:
                frequency = 0 
                strength = 0 
            candidate [3]:
                frequency = 112.0964703245694 
                strength = 0.8730056174160697 
            candidate [4]:
                frequency = 74.68454811382774 
                strength = 0.7824300843568179 
            candidate [5]:
                frequency = 55.9576219377276 
                strength = 0.6960284442043851 
            candidate [6]:
                frequency = 44.65139485836598 
                strength = 0.6229704505958163 
            candidate [7]:
                frequency = 37.13594194289402 
                strength = 0.5643627157524563 
            candidate [8]:
                frequency = 31.798943868920308 
                strength = 0.5113509977814988 
    frame [23]:
        intensity = 0.5031427036774768 
        nCandidates = 8 
        candidate []: 
            candidate [1]:
                frequency = 217.17408656632094 
                strength = 0.9629779019093163 
            candidate [2]:
                frequency = 0 
                strength = 0 
            candidate [3]:
                frequency = 108.11730362967434 
                strength = 0.9277928288957423 
            candidate [4]:
                frequency = 72.02516329631374 
                strength = 0.8978882780267969 
            candidate [5]:
                frequency = 53.90702684187897 
                strength = 0.8682755410927577 
            candidate [6]:
                frequency = 43.079579479201826 
                strength = 0.8477998112394662 
            candidate [7]:
                frequency = 35.92651519131645 
                strength = 0.832982221756252 
            candidate [8]:
                frequency = 30.78348972331642 
                strength = 0.8257308364735082 
    frame [24]:
        intensity = 0.5235163571519107 
        nCandidates = 8 
        candidate []: 
            candidate [1]:
                frequency = 213.12902720855334 
                strength = 0.9796207720832188 
            candidate [2]:
                frequency = 0 
                strength = 0 
            candidate [3]:
                frequency = 106.6009260671822 
                strength = 0.9630711896706035 
            candidate [4]:
                frequency = 71.08145977476707 
                strength = 0.9535022523309842 
            candidate [5]:
                frequency = 53.31111145455037 
                strength = 0.9455779500112899 
            candidate [6]:
                frequency = 42.62345547930044 
                strength = 0.9434768775011048 
            candidate [7]:
                frequency = 35.52248231242999 
                strength = 0.9440855473298204 
            candidate [8]:
                frequency = 30.462977326234686 
                strength = 0.9503997723795311 
    frame [25]:
        intensity = 0.7368720882585742 
        nCandidates = 8 
        candidate []: 
            candidate [1]:
                frequency = 208.38688281989963 
                strength = 0.9612321928473524 
            candidate [2]:
                frequency = 0 
                strength = 0 
            candidate [3]:
                frequency = 104.43557590786294 
                strength = 0.8898318747509724 
            candidate [4]:
                frequency = 69.86283132732027 
                strength = 0.8200810684071196 
            candidate [5]:
                frequency = 52.663690027155226 
                strength = 0.7679342303862953 
            candidate [6]:
                frequency = 42.141399852788815 
                strength = 0.7277149979402748 
            candidate [7]:
                frequency = 35.147634857781846 
                strength = 0.6849154574266499 
            candidate [8]:
                frequency = 30.12720509728854 
                strength = 0.648989948292808 
    frame [26]:
        intensity = 0.8148144049857722 
        nCandidates = 7 
        candidate []: 
            candidate [1]:
                frequency = 204.45531387994086 
                strength = 0.9698363613524063 
            candidate [2]:
                frequency = 0 
                strength = 0 
            candidate [3]:
                frequency = 102.16788585290944 
                strength = 0.905757050612806 
            candidate [4]:
                frequency = 68.09650089998246 
                strength = 0.8329658526410275 
            candidate [5]:
                frequency = 51.079860994604644 
                strength = 0.7616806557303897 
            candidate [6]:
                frequency = 40.88584904478047 
                strength = 0.6951467072848115 
            candidate [7]:
                frequency = 34.09730154653235 
                strength = 0.6375335151458537 
    frame [27]:
        intensity = 0.904844619371611 
        nCandidates = 7 
        candidate []: 
            candidate [1]:
                frequency = 202.59462767085847 
                strength = 0.9320003095043472 
            candidate [2]:
                frequency = 0 
                strength = 0 
            candidate [3]:
                frequency = 101.37637953755943 
                strength = 0.8298649700139155 
            candidate [4]:
                frequency = 67.62719376001849 
                strength = 0.7291506834521819 
            candidate [5]:
                frequency = 50.75065240055668 
                strength = 0.6321219440594498 
            candidate [6]:
                frequency = 40.61934389771443 
                strength = 0.5393602276043318 
            candidate [7]:
                frequency = 33.866692590904265 
                strength = 0.4543335002945585 
    frame [28]:
        intensity = 0.2522142547685128 
        nCandidates = 6 
        candidate []: 
            candidate [1]:
                frequency = 200.7172456046848 
                strength = 0.8341150678008545 
            candidate [2]:
                frequency = 0 
                strength = 0 
            candidate [3]:
                frequency = 100.67983202302271 
                strength = 0.6662493733290263 
            candidate [4]:
                frequency = 67.30660886003241 
                strength = 0.525312141594945 
            candidate [5]:
                frequency = 50.56094274531338 
                strength = 0.3964307685538607 
            candidate [6]:
                frequency = 40.47139592489421 
                strength = 0.2733394754861543 
    frame [29]:
        intensity = 0.024113184922856152 
        nCandidates = 7 
        candidate []: 
            candidate [1]:
                frequency = 0 
                strength = 0 
            candidate [2]:
                frequency = 7483.137191325416 
                strength = 0.5129783999882903 
            candidate [3]:
                frequency = 3812.6194428547137 
                strength = 0.2937596019712046 
            candidate [4]:
                frequency = 2584.7019197323684 
                strength = 0.31066707989479797 
            candidate [5]:
                frequency = 1868.7056210503604 
                strength = 0.24305160247492558 
            candidate [6]:
                frequency = 203.33767646043552 
                strength = 0.2565728281611898 
            candidate [7]:
                frequency = 188.0913826418532 
                strength = 0.2346804251221792 
    frame [30]:
        intensity = 0.589216665042991 
        nCandidates = 15 
        candidate []: 
            candidate [1]:
                frequency = 0 
                strength = 0 
            candidate [2]:
                frequency = 7292.467411133486 
                strength = 0.6672209436039728 
            candidate [3]:
                frequency = 3848.9094838994192 
                strength = 0.4837861293486161 
            candidate [4]:
                frequency = 2655.6750166077795 
                strength = 0.4738953832516466 
            candidate [5]:
                frequency = 1909.7466720369405 
                strength = 0.3675023675065659 
            candidate [6]:
                frequency = 1457.4959660953223 
                strength = 0.23875048139820002 
            candidate [7]:
                frequency = 238.44761075664024 
                strength = 0.2585351515545583 
            candidate [8]:
                frequency = 229.8887341902169 
                strength = 0.3200382169763603 
            candidate [9]:
                frequency = 219.9961229813416 
                strength = 0.37818840916687246 
            candidate [10]:
                frequency = 213.48856647141122 
                strength = 0.40801535543634 
            candidate [11]:
                frequency = 207.73784676559657 
                strength = 0.366073868812397 
            candidate [12]:
                frequency = 203.66257406502393 
                strength = 0.39361129236997205 
            candidate [13]:
                frequency = 198.25363798524765 
                strength = 0.3585963806390637 
            candidate [14]:
                frequency = 192.80987588009643 
                strength = 0.3276965438485712 
            candidate [15]:
                frequency = 188.05997898347823 
                strength = 0.28040261330960187 
    frame [31]:
        intensity = 0.6255793660794637 
        nCandidates = 4 
        candidate []: 
            candidate [1]:
                frequency = 199.1955867577696 
                strength = 0.8144227590829437 
            candidate [2]:
                frequency = 0 
                strength = 0 
            candidate [3]:
                frequency = 99.01301678571417 
                strength = 0.5762192818066146 
            candidate [4]:
                frequency = 65.76365756605483 
                strength = 0.36792598531456455 
    frame [32]:
        intensity = 0.5923744591870359 
        nCandidates = 6 
        candidate []: 
            candidate [1]:
                frequency = 194.91674148291122 
                strength = 0.8901049604967609 
            candidate [2]:
                frequency = 0 
                strength = 0 
            candidate [3]:
                frequency = 96.8197577724788 
                strength = 0.7138986327757079 
            candidate [4]:
                frequency = 64.33246265059171 
                strength = 0.5175357624124359 
            candidate [5]:
                frequency = 48.08129978550497 
                strength = 0.34757228378618 
            candidate [6]:
                frequency = 38.259591302373835 
                strength = 0.229954622752626 
    frame [33]:
        intensity = 0.24604766742541556 
        nCandidates = 15 
        candidate []: 
            candidate [1]:
                frequency = 188.42375475988482 
                strength = 0.7230330837446896 
            candidate [2]:
                frequency = 6887.573711298672 
                strength = 0.8735823265254146 
            candidate [3]:
                frequency = 3384.3351060801533 
                strength = 0.7762270774108396 
            candidate [4]:
                frequency = 2220.3547690808064 
                strength = 0.6193240186610776 
            candidate [5]:
                frequency = 1656.9375028486318 
                strength = 0.47322627308701015 
            candidate [6]:
                frequency = 93.85811966699718 
                strength = 0.5749338517951377 
            candidate [7]:
                frequency = 92.70887663962507 
                strength = 0.5742451361716238 
            candidate [8]:
                frequency = 91.84629950317172 
                strength = 0.5453235890791308 
            candidate [9]:
                frequency = 192.88731981757093 
                strength = 0.6888028387432695 
            candidate [10]:
                frequency = 0 
                strength = 0 
            candidate [11]:
                frequency = 183.56028119457991 
                strength = 0.7209882366837588 
            candidate [12]:
                frequency = 178.82610433801676 
                strength = 0.6788276541245982 
            candidate [13]:
                frequency = 174.42298569399 
                strength = 0.600545695084154 
            candidate [14]:
                frequency = 170.11171579576404 
                strength = 0.48789386374495936 
            candidate [15]:
                frequency = 96.93302053775128 
                strength = 0.4607538229761223 
    frame [34]:
        intensity = 0.32312434919147626 
        nCandidates = 8 
        candidate []: 
            candidate [1]:
                frequency = 0 
                strength = 0 
            candidate [2]:
                frequency = 6813.6245794303195 
                strength = 0.5998215373052208 
            candidate [3]:
                frequency = 3352.4671324195583 
                strength = 0.4922316711931706 
            candidate [4]:
                frequency = 2172.809943210342 
                strength = 0.3601428437933966 
            candidate [5]:
                frequency = 1632.3729308860434 
                strength = 0.34967482976038483 
            candidate [6]:
                frequency = 1295.338096572766 
                strength = 0.2852762946669655 
            candidate [7]:
                frequency = 1081.0841805723464 
                strength = 0.2652033571049127 
            candidate [8]:
                frequency = 173.62725347397034 
                strength = 0.24079936864415763 
    frame [35]:
        intensity = 0.30310455804041825 
        nCandidates = 7 
        candidate []: 
            candidate [1]:
                frequency = 0 
                strength = 0 
            candidate [2]:
                frequency = 6637.146918662033 
                strength = 0.5733823584414471 
            candidate [3]:
                frequency = 3307.1205500065057 
                strength = 0.44524153549135753 
            candidate [4]:
                frequency = 2156.0075620866037 
                strength = 0.34342325125145345 
            candidate [5]:
                frequency = 1620.9271050547773 
                strength = 0.3648178088350707 
            candidate [6]:
                frequency = 1296.2169520193336 
                strength = 0.3325526867254117 
            candidate [7]:
                frequency = 1083.5553043347213 
                strength = 0.3064676241383922 
    frame [36]:
        intensity = 0.3652435987351784 
        nCandidates = 14 
        candidate []: 
            candidate [1]:
                frequency = 195.06317745167024 
                strength = 0.5459049321380463 
            candidate [2]:
                frequency = 6790.902888938457 
                strength = 0.9175442883479369 
            candidate [3]:
                frequency = 3426.1189650790593 
                strength = 0.8058466424353073 
            candidate [4]:
                frequency = 199.25405230183338 
                strength = 0.5283525618921957 
            candidate [5]:
                frequency = 0 
                strength = 0 
            candidate [6]:
                frequency = 189.10253300197888 
                strength = 0.5340946025615415 
            candidate [7]:
                frequency = 100.20489400746095 
                strength = 0.3983307506989088 
            candidate [8]:
                frequency = 98.8222803985978 
                strength = 0.41317570897113487 
            candidate [9]:
                frequency = 97.38358997411123 
                strength = 0.40692254132552386 
            candidate [10]:
                frequency = 96.0052480438674 
                strength = 0.3728600256563408 
            candidate [11]:
                frequency = 67.14893351880553 
                strength = 0.2848091113419967 
            candidate [12]:
                frequency = 66.52791891008177 
                strength = 0.292726496215107 
            candidate [13]:
                frequency = 65.99912334494626 
                strength = 0.2834992792213051 
            candidate [14]:
                frequency = 65.06339382491105 
                strength = 0.2634594682135588 
    frame [37]:
        intensity = 0.6476080842341307 
        nCandidates = 7 
        candidate []: 
            candidate [1]:
                frequency = 193.78660218513068 
                strength = 0.8400636190666702 
            candidate [2]:
                frequency = 0 
                strength = 0 
            candidate [3]:
                frequency = 97.43372440642591 
                strength = 0.7384648079099589 
            candidate [4]:
                frequency = 65.11747488317923 
                strength = 0.6224062724549906 
            candidate [5]:
                frequency = 48.92678990102589 
                strength = 0.5142830007262579 
            candidate [6]:
                frequency = 39.148171541242796 
                strength = 0.39151261004321536 
            candidate [7]:
                frequency = 32.6501629600854 
                strength = 0.2740266447606613 
    frame [38]:
        intensity = 0.4637051126058783 
        nCandidates = 7 
        candidate []: 
            candidate [1]:
                frequency = 192.15201176296432 
                strength = 0.9238570480563275 
            candidate [2]:
                frequency = 0 
                strength = 0 
            candidate [3]:
                frequency = 96.66945385433777 
                strength = 0.7928303130828585 
            candidate [4]:
                frequency = 64.46289334796059 
                strength = 0.6421832274571955 
            candidate [5]:
                frequency = 48.46742866789929 
                strength = 0.5061153030121369 
            candidate [6]:
                frequency = 38.70133954359036 
                strength = 0.37736214376184973 
            candidate [7]:
                frequency = 32.12190610593209 
                strength = 0.2560511124102991 
    frame [39]:
        intensity = 0.2506287066529172 
        nCandidates = 15 
        candidate []: 
            candidate [1]:
                frequency = 177.76779812401713 
                strength = 0.7192354099577277 
            candidate [2]:
                frequency = 5433.901564627702 
                strength = 0.8013237007093249 
            candidate [3]:
                frequency = 2806.475590627314 
                strength = 0.7945543345827891 
            candidate [4]:
                frequency = 1756.1208528206043 
                strength = 0.5910644053092072 
            candidate [5]:
                frequency = 87.25370427318248 
                strength = 0.405311179175087 
            candidate [6]:
                frequency = 85.77167688181018 
                strength = 0.3721629597604357 
            candidate [7]:
                frequency = 196.9102085075581 
                strength = 0.5811369984138223 
            candidate [8]:
                frequency = 189.2188263372319 
                strength = 0.6645175591536772 
            candidate [9]:
                frequency = 183.67694811281336 
                strength = 0.7094768104542174 
            candidate [10]:
                frequency = 0 
                strength = 0 
            candidate [11]:
                frequency = 172.14520672944224 
                strength = 0.6683937022176097 
            candidate [12]:
                frequency = 88.44436539480695 
                strength = 0.46474492136070517 
            candidate [13]:
                frequency = 93.19627669181982 
                strength = 0.4156868847834472 
            candidate [14]:
                frequency = 90.91670184914106 
                strength = 0.4605761629070821 
            candidate [15]:
                frequency = 89.97284377400074 
                strength = 0.45254928569317243 
    frame [40]:
        intensity = 0.2314152953072642 
        nCandidates = 12 
        candidate []: 
            candidate [1]:
                frequency = 0 
                strength = 0 
            candidate [2]:
                frequency = 5548.448907822606 
                strength = 0.35209350699987324 
            candidate [3]:
                frequency = 2734.627856110567 
                strength = 0.43624713159244377 
            candidate [4]:
                frequency = 1693.4807108985183 
                strength = 0.26468950089709553 
            candidate [5]:
                frequency = 1318.95035846982 
                strength = 0.26736844059050874 
            candidate [6]:
                frequency = 1056.8831285634653 
                strength = 0.2685222931623471 
            candidate [7]:
                frequency = 177.87007394963067 
                strength = 0.24681811257629982 
            candidate [8]:
                frequency = 172.24437169022693 
                strength = 0.2376179872122076 
            candidate [9]:
                frequency = 167.1160360314186 
                strength = 0.2836109998730484 
            candidate [10]:
                frequency = 162.3955869283868 
                strength = 0.2582120301668038 
            candidate [11]:
                frequency = 158.2201655194244 
                strength = 0.2903248871496155 
            candidate [12]:
                frequency = 80.44361811769086 
                strength = 0.22629550610478327 
    frame [41]:
        intensity = 0.06058134172272134 
        nCandidates = 2 
        candidate []: 
            candidate [1]:
                frequency = 0 
                strength = 0 
            candidate [2]:
                frequency = 5846.171663935913 
                strength = 0.26153262237238095 
    frame [42]:
        intensity = 0.2017454566260356 
        nCandidates = 6 
        candidate []: 
            candidate [1]:
                frequency = 0 
                strength = 0 
            candidate [2]:
                frequency = 6372.49397134327 
                strength = 0.34670925697310356 
            candidate [3]:
                frequency = 3496.145792164946 
                strength = 0.2906272812767897 
            candidate [4]:
                frequency = 2558.7375407540876 
                strength = 0.361336681883741 
            candidate [5]:
                frequency = 215.0656635496836 
                strength = 0.2450295198084622 
            candidate [6]:
                frequency = 208.02845982098742 
                strength = 0.24192302954627132 
    frame [43]:
        intensity = 0.4724020321286155 
        nCandidates = 3 
        candidate []: 
            candidate [1]:
                frequency = 197.4976159725161 
                strength = 0.7433620717499627 
            candidate [2]:
                frequency = 0 
                strength = 0 
            candidate [3]:
                frequency = 97.99329727189972 
                strength = 0.44536447853008876 
    frame [44]:
        intensity = 0.5613052762080756 
        nCandidates = 3 
        candidate []: 
            candidate [1]:
                frequency = 191.64213160312002 
                strength = 0.8095331045310102 
            candidate [2]:
                frequency = 0 
                strength = 0 
            candidate [3]:
                frequency = 95.12136081890486 
                strength = 0.49444735666318834 
    frame [45]:
        intensity = 0.17750448338416938 
        nCandidates = 6 
        candidate []: 
            candidate [1]:
                frequency = 181.77984578728805 
                strength = 0.8076894424119984 
            candidate [2]:
                frequency = 0 
                strength = 0 
            candidate [3]:
                frequency = 89.80615998342621 
                strength = 0.471825578145872 
            candidate [4]:
                frequency = 56.62209512324097 
                strength = 0.320279252762211 
            candidate [5]:
                frequency = 42.712566711112345 
                strength = 0.33625125959274577 
            candidate [6]:
                frequency = 34.53099504556055 
                strength = 0.235243363860367 
    frame [46]:
        intensity = 0.028083364666198127 
        nCandidates = 15 
        candidate []: 
            candidate [1]:
                frequency = 0 
                strength = 0 
            candidate [2]:
                frequency = 9643.188598258319 
                strength = 0.7007822590577029 
            candidate [3]:
                frequency = 5349.008402151579 
                strength = 0.6732311279464938 
            candidate [4]:
                frequency = 3394.747151735442 
                strength = 0.6553824831645545 
            candidate [5]:
                frequency = 2502.0395349557184 
                strength = 0.5921473261997882 
            candidate [6]:
                frequency = 2092.7304425188554 
                strength = 0.5444908618015426 
            candidate [7]:
                frequency = 1743.0741054086468 
                strength = 0.49684873099789745 
            candidate [8]:
                frequency = 162.59409396737502 
                strength = 0.48600554650486 
            candidate [9]:
                frequency = 171.19786414236486 
                strength = 0.5055037622644966 
            candidate [10]:
                frequency = 173.99981969105377 
                strength = 0.5070238214314899 
            candidate [11]:
                frequency = 168.00919734219542 
                strength = 0.511361326341261 
            candidate [12]:
                frequency = 165.59177593572338 
                strength = 0.4836586285967296 
            candidate [13]:
                frequency = 159.9017963755728 
                strength = 0.4437882326153409 
            candidate [14]:
                frequency = 183.46782004750008 
                strength = 0.4695584177828201 
            candidate [15]:
                frequency = 177.85696037277103 
                strength = 0.49388769013538286 
    frame [47]:
        intensity = 0.40476462534930335 
        nCandidates = 2 
        candidate []: 
            candidate [1]:
                frequency = 0 
                strength = 0 
            candidate [2]:
                frequency = 8425.759193234393 
                strength = 0.2504677642975735 
    frame [48]:
        intensity = 0.3936861839335916 
        nCandidates = 2 
        candidate []: 
            candidate [1]:
                frequency = 0 
                strength = 0 
            candidate [2]:
                frequency = 7877.637770516799 
                strength = 0.30465720642028754 
    frame [49]:
        intensity = 0.3196661689519789 
        nCandidates = 15 
        candidate []: 
            candidate [1]:
                frequency = 236.7503244527865 
                strength = 0.6334503746873998 
            candidate [2]:
                frequency = 7906.277741717517 
                strength = 0.8141702362200849 
            candidate [3]:
                frequency = 242.8411605361545 
                strength = 0.611387786454255 
            candidate [4]:
                frequency = 0 
                strength = 0 
            candidate [5]:
                frequency = 228.2705292302431 
                strength = 0.5908013718657041 
            candidate [6]:
                frequency = 121.49830710738924 
                strength = 0.38260575666162333 
            candidate [7]:
                frequency = 119.12363795076081 
                strength = 0.44236592500106137 
            candidate [8]:
                frequency = 117.59455966467515 
                strength = 0.4487841958759788 
            candidate [9]:
                frequency = 116.30875111540142 
                strength = 0.44248501160463016 
            candidate [10]:
                frequency = 114.91145821368451 
                strength = 0.4015762153925689 
            candidate [11]:
                frequency = 79.35735776430934 
                strength = 0.269760656937967 
            candidate [12]:
                frequency = 78.65829929047699 
                strength = 0.2911363648398715 
            candidate [13]:
                frequency = 78.09973136258536 
                strength = 0.2921182061592765 
            candidate [14]:
                frequency = 77.54732432989775 
                strength = 0.292999262580074 
            candidate [15]:
                frequency = 76.7749120265142 
                strength = 0.2761655954754749 
    frame [50]:
        intensity = 0.7954545070944016 
        nCandidates = 8 
        candidate []: 
            candidate [1]:
                frequency = 233.16190309230745 
                strength = 0.9018587663957651 
            candidate [2]:
                frequency = 0 
                strength = 0 
            candidate [3]:
                frequency = 116.26609001698115 
                strength = 0.7937368095844642 
            candidate [4]:
                frequency = 77.39587827630909 
                strength = 0.6944109067070289 
            candidate [5]:
                frequency = 58.021415488436574 
                strength = 0.6030209174565373 
            candidate [6]:
                frequency = 46.428441911600686 
                strength = 0.5216079753722479 
            candidate [7]:
                frequency = 38.73776171905474 
                strength = 0.44695061820605453 
            candidate [8]:
                frequency = 33.25677069550846 
                strength = 0.3777346906034839 
    frame [51]:
        intensity = 0.7120096184161667 
        nCandidates = 8 
        candidate []: 
            candidate [1]:
                frequency = 235.14615790227637 
                strength = 0.9693807632936001 
            candidate [2]:
                frequency = 0 
                strength = 0 
            candidate [3]:
                frequency = 117.58922400748568 
                strength = 0.9043589729321094 
            candidate [4]:
                frequency = 78.42061593654671 
                strength = 0.8220495216774873 
            candidate [5]:
                frequency = 58.83944011183093 
                strength = 0.7339747631663956 
            candidate [6]:
                frequency = 47.08652727273314 
                strength = 0.651066191800881 
            candidate [7]:
                frequency = 39.251380014041175 
                strength = 0.5799706726771783 
            candidate [8]:
                frequency = 33.660131515023586 
                strength = 0.526038968199419 
    frame [52]:
        intensity = 0.7812330807663875 
        nCandidates = 9 
        candidate []: 
            candidate [1]:
                frequency = 242.84129772437595 
                strength = 0.9897191523558009 
            candidate [2]:
                frequency = 0 
                strength = 0 
            candidate [3]:
                frequency = 121.50880868021692 
                strength = 0.9659423790382953 
            candidate [4]:
                frequency = 81.0512123736687 
                strength = 0.9359096037480639 
            candidate [5]:
                frequency = 60.82329515540594 
                strength = 0.904946451832096 
            candidate [6]:
                frequency = 48.676849608823694 
                strength = 0.8764585920320581 
            candidate [7]:
                frequency = 40.563633010475904 
                strength = 0.8508227486141193 
            candidate [8]:
                frequency = 34.763467352456594 
                strength = 0.8268384878475812 
            candidate [9]:
                frequency = 30.408315756368197 
                strength = 0.8041108518644674 
    frame [53]:
        intensity = 0.8053709938012581 
        nCandidates = 9 
        candidate []: 
            candidate [1]:
                frequency = 242.94958987336238 
                strength = 0.9955668465476883 
            candidate [2]:
                frequency = 0 
                strength = 0 
            candidate [3]:
                frequency = 121.5016599912237 
                strength = 0.9854089820635039 
            candidate [4]:
                frequency = 81.00645523991487 
                strength = 0.9712073053274098 
            candidate [5]:
                frequency = 60.75078001206061 
                strength = 0.9536879355265694 
            candidate [6]:
                frequency = 48.59769421517026 
                strength = 0.9333483586584059 
            candidate [7]:
                frequency = 40.49468015466265 
                strength = 0.9116496199284844 
            candidate [8]:
                frequency = 34.70659200001221 
                strength = 0.8896366203333053 
            candidate [9]:
                frequency = 30.364823799560575 
                strength = 0.8682131195106572 
    frame [54]:
        intensity = 0.846871959277441 
        nCandidates = 8 
        candidate []: 
            candidate [1]:
                frequency = 236.77492177093902 
                strength = 0.9758473377711342 
            candidate [2]:
                frequency = 0 
                strength = 0 
            candidate [3]:
                frequency = 118.63989628929166 
                strength = 0.9267033570119697 
            candidate [4]:
                frequency = 79.22947987521655 
                strength = 0.8676336191127575 
            candidate [5]:
                frequency = 59.54471624177185 
                strength = 0.8117247493539732 
            candidate [6]:
                frequency = 47.69986485049449 
                strength = 0.7655715953042553 
            candidate [7]:
                frequency = 39.7802498877401 
                strength = 0.7310247562140185 
            candidate [8]:
                frequency = 34.09677679673181 
                strength = 0.700046227892455 
    frame [55]:
        intensity = 0.8602566010297994 
        nCandidates = 7 
        candidate []: 
            candidate [1]:
                frequency = 227.6331925183529 
                strength = 0.9316614565871881 
            candidate [2]:
                frequency = 0 
                strength = 0 
            candidate [3]:
                frequency = 114.17797427838376 
                strength = 0.7924544392388259 
            candidate [4]:
                frequency = 76.2220813248712 
                strength = 0.6386670545007784 
            candidate [5]:
                frequency = 57.20422574351215 
                strength = 0.4930205509128298 
            candidate [6]:
                frequency = 45.747941756733454 
                strength = 0.37236781087846194 
            candidate [7]:
                frequency = 38.08795764270741 
                strength = 0.28033984290863956 
    frame [56]:
        intensity = 0.6066355887954312 
        nCandidates = 8 
        candidate []: 
            candidate [1]:
                frequency = 217.16176409570667 
                strength = 0.9139881809441988 
            candidate [2]:
                frequency = 0 
                strength = 0 
            candidate [3]:
                frequency = 108.55884263063174 
                strength = 0.7500197118402234 
            candidate [4]:
                frequency = 72.21144157535365 
                strength = 0.5926806130964367 
            candidate [5]:
                frequency = 53.80001620717509 
                strength = 0.4723860023861146 
            candidate [6]:
                frequency = 42.778333844872655 
                strength = 0.4024569382003248 
            candidate [7]:
                frequency = 35.68810844942665 
                strength = 0.35535218208148395 
            candidate [8]:
                frequency = 30.695944084419615 
                strength = 0.31022631940125334 
    frame [57]:
        intensity = 0.20872991842735678 
        nCandidates = 15 
        candidate []: 
            candidate [1]:
                frequency = 208.7479777807779 
                strength = 0.8767111449190508 
            candidate [2]:
                frequency = 8600.083121690515 
                strength = 0.947209394005676 
            candidate [3]:
                frequency = 213.25687975580965 
                strength = 0.8652846150665814 
            candidate [4]:
                frequency = 0 
                strength = 0 
            candidate [5]:
                frequency = 204.33262666718568 
                strength = 0.8655955607857366 
            candidate [6]:
                frequency = 104.98325376502322 
                strength = 0.7469065959289775 
            candidate [7]:
                frequency = 70.3219404186606 
                strength = 0.6263303671089916 
            candidate [8]:
                frequency = 69.92510884209459 
                strength = 0.6247166510436768 
            candidate [9]:
                frequency = 52.89419152533561 
                strength = 0.5184481283019099 
            candidate [10]:
                frequency = 42.47750781688675 
                strength = 0.40521208146429233 
            candidate [11]:
                frequency = 42.303822224184316 
                strength = 0.40678327015846166 
            candidate [12]:
                frequency = 35.45571974932494 
                strength = 0.30828011844834213 
            candidate [13]:
                frequency = 35.30630311594223 
                strength = 0.3042041229543705 
            candidate [14]:
                frequency = 30.600771732977368 
                strength = 0.23448928072824618 
            candidate [15]:
                frequency = 30.520495334135454 
                strength = 0.23823322305345693 
    frame [58]:
        intensity = 0.09609041854009347 
        nCandidates = 10 
        candidate []: 
            candidate [1]:
                frequency = 0 
                strength = 0 
            candidate [2]:
                frequency = 8442.747189741274 
                strength = 0.451801363493724 
            candidate [3]:
                frequency = 5014.654211723717 
                strength = 0.23674827374920385 
            candidate [4]:
                frequency = 4106.519229870555 
                strength = 0.2339147945187672 
            candidate [5]:
                frequency = 237.88408545350094 
                strength = 0.2414114706330261 
            candidate [6]:
                frequency = 231.59532631518192 
                strength = 0.2381054617338709 
            candidate [7]:
                frequency = 225.81078821167642 
                strength = 0.26371437455033353 
            candidate [8]:
                frequency = 219.33146799456344 
                strength = 0.24098671841560945 
            candidate [9]:
                frequency = 213.7720276197065 
                strength = 0.24488592988809424 
            candidate [10]:
                frequency = 208.6160199114254 
                strength = 0.24661005517012285 
    frame [59]:
        intensity = 0.2595048572002533 
        nCandidates = 10 
        candidate []: 
            candidate [1]:
                frequency = 0 
                strength = 0 
            candidate [2]:
                frequency = 229.40879940520202 
                strength = 0.3061945006006374 
            candidate [3]:
                frequency = 225.1471869880147 
                strength = 0.31961507991922844 
            candidate [4]:
                frequency = 208.1976551492801 
                strength = 0.3624884931891974 
            candidate [5]:
                frequency = 195.28584858512423 
                strength = 0.392852712846703 
            candidate [6]:
                frequency = 192.36126645992485 
                strength = 0.3915637740524093 
            candidate [7]:
                frequency = 103.7584345056522 
                strength = 0.2342525763948594 
            candidate [8]:
                frequency = 102.38679401890957 
                strength = 0.2404282994596191 
            candidate [9]:
                frequency = 101.48337105292413 
                strength = 0.24330062615286158 
            candidate [10]:
                frequency = 99.57932596718106 
                strength = 0.23430011431501535 
    frame [60]:
        intensity = 0.6419351228474465 
        nCandidates = 5 
        candidate []: 
            candidate [1]:
                frequency = 180.20190777315904 
                strength = 0.6744156546772617 
            candidate [2]:
                frequency = 0 
                strength = 0 
            candidate [3]:
                frequency = 89.95033919426086 
                strength = 0.4566249669806394 
            candidate [4]:
                frequency = 59.692119632898184 
                strength = 0.3123025380156985 
            candidate [5]:
                frequency = 44.50337484803794 
                strength = 0.22719755848478532 
    frame [61]:
        intensity = 0.6753774073409029 
        nCandidates = 6 
        candidate []: 
            candidate [1]:
                frequency = 174.89492480295542 
                strength = 0.8332520998543907 
            candidate [2]:
                frequency = 0 
                strength = 0 
            candidate [3]:
                frequency = 87.49632017564213 
                strength = 0.6096868410446465 
            candidate [4]:
                frequency = 58.41816949641434 
                strength = 0.44485307530790485 
            candidate [5]:
                frequency = 43.914077311698506 
                strength = 0.34471890496004703 
            candidate [6]:
                frequency = 35.22076242450412 
                strength = 0.2845991322690731 
    frame [62]:
        intensity = 0.4944602570877213 
        nCandidates = 5 
        candidate []: 
            candidate [1]:
                frequency = 169.57482881345217 
                strength = 0.8178492031382504 
            candidate [2]:
                frequency = 0 
                strength = 0 
            candidate [3]:
                frequency = 85.08266442676047 
                strength = 0.511945292258649 
            candidate [4]:
                frequency = 56.93545216771848 
                strength = 0.28340284593958975 
            candidate [5]:
                frequency = 32.832587374545305 
                strength = 0.2483456845597709 
    frame [63]:
        intensity = 0.10127075905295217 
        nCandidates = 6 
        candidate []: 
            candidate [1]:
                frequency = 161.26119085022768 
                strength = 0.8320307807225306 
            candidate [2]:
                frequency = 0 
                strength = 0 
            candidate [3]:
                frequency = 80.27480289337676 
                strength = 0.5700619920645797 
            candidate [4]:
                frequency = 53.75983760420026 
                strength = 0.360728622024069 
            candidate [5]:
                frequency = 40.95158920808503 
                strength = 0.2505359903365129 
            candidate [6]:
                frequency = 33.0268644077248 
                strength = 0.2346945476543126 
    frame [64]:
        intensity = 0.08609178323179559 
        nCandidates = 15 
        candidate []: 
            candidate [1]:
                frequency = 0 
                strength = 0 
            candidate [2]:
                frequency = 2048.812367736123 
                strength = 0.6002767531368354 
            candidate [3]:
                frequency = 1466.7795960693393 
                strength = 0.599053607454412 
            candidate [4]:
                frequency = 764.2814891818083 
                strength = 0.22876988615843086 
            candidate [5]:
                frequency = 691.6955967893589 
                strength = 0.22922361517664158 
            candidate [6]:
                frequency = 642.3744161219347 
                strength = 0.23422023214677387 
            candidate [7]:
                frequency = 604.7642965014353 
                strength = 0.23051994618185825 
            candidate [8]:
                frequency = 175.0472070831553 
                strength = 0.25494128422100676 
            candidate [9]:
                frequency = 171.69453770376248 
                strength = 0.2459547826697322 
            candidate [10]:
                frequency = 168.1573495825761 
                strength = 0.23162568603951256 
            candidate [11]:
                frequency = 33.681979253334404 
                strength = 0.29018876148014255 
            candidate [12]:
                frequency = 160.8742515666172 
                strength = 0.2334757641474796 
            candidate [13]:
                frequency = 33.55284521615695 
                strength = 0.28511628449094106 
            candidate [14]:
                frequency = 33.980864413773325 
                strength = 0.29291876592033045 
            candidate [15]:
                frequency = 33.83216969905349 
                strength = 0.2921069120853808 
    frame [65]:
        intensity = 0.12315194407329759 
        nCandidates = 13 
        candidate []: 
            candidate [1]:
                frequency = 0 
                strength = 0 
            candidate [2]:
                frequency = 8127.412306484584 
                strength = 0.8016056131855009 
            candidate [3]:
                frequency = 4105.360323155221 
                strength = 0.504634829525819 
            candidate [4]:
                frequency = 2803.6004868779883 
                strength = 0.28056120491351194 
            candidate [5]:
                frequency = 1646.6537366528532 
                strength = 0.3094010930278077 
            candidate [6]:
                frequency = 1374.0168728388248 
                strength = 0.4446091886316331 
            candidate [7]:
                frequency = 1201.8581862167873 
                strength = 0.5214825305715316 
            candidate [8]:
                frequency = 1063.562562592421 
                strength = 0.5133587582221784 
            candidate [9]:
                frequency = 941.2818649362074 
                strength = 0.39645578423870226 
            candidate [10]:
                frequency = 839.455448242866 
                strength = 0.24518872652577667 
            candidate [11]:
                frequency = 601.3290488737629 
                strength = 0.273094493984784 
            candidate [12]:
                frequency = 560.5034041703253 
                strength = 0.3127229457987737 
            candidate [13]:
                frequency = 524.9843755252007 
                strength = 0.2742250031848859 
    frame [66]:
        intensity = 0.10726519780563837 
        nCandidates = 11 
        candidate []: 
            candidate [1]:
                frequency = 167.4113743013349 
                strength = 0.5071588200548385 
            candidate [2]:
                frequency = 8148.832036505302 
                strength = 0.909878396592754 
            candidate [3]:
                frequency = 1730.6678994356002 
                strength = 0.43680907191031876 
            candidate [4]:
                frequency = 1430.6673513389662 
                strength = 0.38011032509266746 
            candidate [5]:
                frequency = 185.1197905630728 
                strength = 0.38959715116364463 
            candidate [6]:
                frequency = 174.08715058061688 
                strength = 0.46436546559782044 
            candidate [7]:
                frequency = 170.79680734589968 
                strength = 0.49760826843849026 
            candidate [8]:
                frequency = 0 
                strength = 0 
            candidate [9]:
                frequency = 164.46759895791965 
                strength = 0.4809424236085005 
            candidate [10]:
                frequency = 83.82628282981538 
                strength = 0.24341394560273327 
            candidate [11]:
                frequency = 83.35313060827644 
                strength = 0.24177671648005902 
    frame [67]:
        intensity = 0.363725260693612 
        nCandidates = 5 
        candidate []: 
            candidate [1]:
                frequency = 162.4073851721768 
                strength = 0.7887799271571244 
            candidate [2]:
                frequency = 0 
                strength = 0 
            candidate [3]:
                frequency = 80.94102608346559 
                strength = 0.6008967254019911 
            candidate [4]:
                frequency = 53.87644802236227 
                strength = 0.4657882478938372 
            candidate [5]:
                frequency = 40.83173376903277 
                strength = 0.32342373799522206 
    frame [68]:
        intensity = 0.48611695246741493 
        nCandidates = 6 
        candidate []: 
            candidate [1]:
                frequency = 159.59582224265392 
                strength = 0.8958388913256542 
            candidate [2]:
                frequency = 0 
                strength = 0 
            candidate [3]:
                frequency = 79.64303724485505 
                strength = 0.7467730658857947 
            candidate [4]:
                frequency = 52.8745561275293 
                strength = 0.6378593536338225 
            candidate [5]:
                frequency = 39.54549769697875 
                strength = 0.5872006647516446 
            candidate [6]:
                frequency = 31.668261452805993 
                strength = 0.5602903490370336 
    frame [69]:
        intensity = 0.47918149322962905 
        nCandidates = 6 
        candidate []: 
            candidate [1]:
                frequency = 157.98256453693563 
                strength = 0.9496711191249579 
            candidate [2]:
                frequency = 0 
                strength = 0 
            candidate [3]:
                frequency = 78.91570332951004 
                strength = 0.8949932421961055 
            candidate [4]:
                frequency = 52.559800019651334 
                strength = 0.8703527769948424 
            candidate [5]:
                frequency = 39.422221614601405 
                strength = 0.854911792342107 
            candidate [6]:
                frequency = 31.56136251428119 
                strength = 0.8511506200400655 
    frame [70]:
        intensity = 0.4356403860088589 
        nCandidates = 6 
        candidate []: 
            candidate [1]:
                frequency = 158.8464248503285 
                strength = 0.9357973157836177 
            candidate [2]:
                frequency = 0 
                strength = 0 
            candidate [3]:
                frequency = 79.29181021454285 
                strength = 0.8954449881017612 
            candidate [4]:
                frequency = 52.81164785795242 
                strength = 0.8710362563018405 
            candidate [5]:
                frequency = 39.570573784756 
                strength = 0.8389458092380216 
            candidate [6]:
                frequency = 31.641054095938895 
                strength = 0.8290403470540106 
    frame [71]:
        intensity = 0.3819872542937434 
        nCandidates = 6 
        candidate []: 
            candidate [1]:
                frequency = 160.44979753981562 
                strength = 0.9761616248466616 
            candidate [2]:
                frequency = 0 
                strength = 0 
            candidate [3]:
                frequency = 80.15300491715014 
                strength = 0.9583630565335695 
            candidate [4]:
                frequency = 53.44245559118119 
                strength = 0.9458967457688716 
            candidate [5]:
                frequency = 40.088190932982585 
                strength = 0.922656401870245 
            candidate [6]:
                frequency = 32.058986108459194 
                strength = 0.8991057357429318 
    frame [72]:
        intensity = 0.33835120767286564 
        nCandidates = 6 
        candidate []: 
            candidate [1]:
                frequency = 160.61978443800143 
                strength = 0.9964644650474297 
            candidate [2]:
                frequency = 0 
                strength = 0 
            candidate [3]:
                frequency = 80.3042745703796 
                strength = 0.9890696826761406 
            candidate [4]:
                frequency = 53.538020965878225 
                strength = 0.9779989501632868 
            candidate [5]:
                frequency = 40.15419133229939 
                strength = 0.9620592926078043 
            candidate [6]:
                frequency = 32.12261454026208 
                strength = 0.9438837293151349 
    frame [73]:
        intensity = 0.2859991862392 
        nCandidates = 6 
        candidate []: 
            candidate [1]:
                frequency = 160.48281871340103 
                strength = 0.9825427664382945 
            candidate [2]:
                frequency = 0 
                strength = 0 
            candidate [3]:
                frequency = 80.23938205808078 
                strength = 0.9398894315489318 
            candidate [4]:
                frequency = 53.507862296900676 
                strength = 0.8761524790838021 
            candidate [5]:
                frequency = 40.14646132050219 
                strength = 0.7934148372394103 
            candidate [6]:
                frequency = 32.13444702859348 
                strength = 0.6941201287840155 
    frame [74]:
        intensity = 0.14002145852394232 
        nCandidates = 5 
        candidate []: 
            candidate [1]:
                frequency = 161.70566836269782 
                strength = 0.9162147586038808 
            candidate [2]:
                frequency = 0 
                strength = 0 
            candidate [3]:
                frequency = 80.68546290912128 
                strength = 0.7518419899197826 
            candidate [4]:
                frequency = 53.90960923623206 
                strength = 0.5611294473741697 
            candidate [5]:
                frequency = 40.693631471037016 
                strength = 0.365774445691453 
    frame [75]:
        intensity = 0.30505234866320446 
        nCandidates = 15 
        candidate []: 
            candidate [1]:
                frequency = 0 
                strength = 0 
            candidate [2]:
                frequency = 6610.241727536791 
                strength = 0.726603008458696 
            candidate [3]:
                frequency = 3273.5623659783723 
                strength = 0.5605637496589391 
            candidate [4]:
                frequency = 2146.5834542031484 
                strength = 0.37924469701366315 
            candidate [5]:
                frequency = 1563.9234610152153 
                strength = 0.3031169265799775 
            candidate [6]:
                frequency = 1248.3188242383515 
                strength = 0.2270431787677354 
            candidate [7]:
                frequency = 34.32635994682093 
                strength = 0.30222155518525734 
            candidate [8]:
                frequency = 34.16576802481441 
                strength = 0.30563460557763866 
            candidate [9]:
                frequency = 34.005914623230915 
                strength = 0.3029427584147876 
            candidate [10]:
                frequency = 163.4674085650587 
                strength = 0.25865321083815807 
            candidate [11]:
                frequency = 158.96439064559172 
                strength = 0.27740690145014485 
            candidate [12]:
                frequency = 156.13191270608297 
                strength = 0.28403417334333153 
            candidate [13]:
                frequency = 152.263530025452 
                strength = 0.31067281474608194 
            candidate [14]:
                frequency = 149.68826287393154 
                strength = 0.3425249424026461 
            candidate [15]:
                frequency = 34.4642741050183 
                strength = 0.2946931708814935 
    frame [76]:
        intensity = 0.361487529833272 
        nCandidates = 3 
        candidate []: 
            candidate [1]:
                frequency = 0 
                strength = 0 
            candidate [2]:
                frequency = 6478.110466678505 
                strength = 0.5634817283546577 
            candidate [3]:
                frequency = 3247.015355643806 
                strength = 0.3696611166295266 
    frame [77]:
        intensity = 0.09614235881661276 
        nCandidates = 5 
        candidate []: 
            candidate [1]:
                frequency = 0 
                strength = 0 
            candidate [2]:
                frequency = 6453.730936977627 
                strength = 0.5079515287429012 
            candidate [3]:
                frequency = 3238.7861971940174 
                strength = 0.3155711509481369 
            candidate [4]:
                frequency = 2105.4041500103585 
                strength = 0.2330905264655909 
            candidate [5]:
                frequency = 565.5987593621652 
                strength = 0.24651823076401191 
    frame [78]:
        intensity = 0.03786660383685043 
        nCandidates = 15 
        candidate []: 
            candidate [1]:
                frequency = 0 
                strength = 0 
            candidate [2]:
                frequency = 6641.807174995402 
                strength = 0.5511665799438499 
            candidate [3]:
                frequency = 3364.429510817706 
                strength = 0.3997407651807227 
            candidate [4]:
                frequency = 2087.461357949116 
                strength = 0.28435146377599624 
            candidate [5]:
                frequency = 766.4695002025144 
                strength = 0.29244648910947824 
            candidate [6]:
                frequency = 664.8792079597276 
                strength = 0.3962796892789898 
            candidate [7]:
                frequency = 609.7755325838467 
                strength = 0.4185663050324529 
            candidate [8]:
                frequency = 556.9672860474955 
                strength = 0.4767678810888644 
            candidate [9]:
                frequency = 504.4526980264862 
                strength = 0.3748876128052086 
            candidate [10]:
                frequency = 177.08987558509563 
                strength = 0.31426107332806763 
            candidate [11]:
                frequency = 300.24498205078027 
                strength = 0.3116118252802823 
            candidate [12]:
                frequency = 285.08782380212256 
                strength = 0.29348989524079455 
            candidate [13]:
                frequency = 278.25901084492915 
                strength = 0.2972714732630943 
            candidate [14]:
                frequency = 260.8386608921574 
                strength = 0.3171299728717259 
            candidate [15]:
                frequency = 251.9731762075118 
                strength = 0.2814317264459792 
    frame [79]:
        intensity = 0.02541998103746372 
        nCandidates = 15 
        candidate []: 
            candidate [1]:
                frequency = 0 
                strength = 0 
            candidate [2]:
                frequency = 3553.474369699846 
                strength = 0.7695596432439753 
            candidate [3]:
                frequency = 1346.5821775926765 
                strength = 0.6698328902780817 
            candidate [4]:
                frequency = 941.3302565961714 
                strength = 0.7353797594496269 
            candidate [5]:
                frequency = 752.4576627585113 
                strength = 0.730796066953847 
            candidate [6]:
                frequency = 563.2098462428298 
                strength = 0.7008276344666362 
            candidate [7]:
                frequency = 477.1109388495966 
                strength = 0.6684166406380865 
            candidate [8]:
                frequency = 355.2387537271176 
                strength = 0.6158828027368022 
            candidate [9]:
                frequency = 318.6166574182555 
                strength = 0.6359680552082471 
            candidate [10]:
                frequency = 296.49449387656 
                strength = 0.6262133163182646 
            candidate [11]:
                frequency = 242.12449797357834 
                strength = 0.5737345310669263 
            candidate [12]:
                frequency = 224.41998052786664 
                strength = 0.5610275054111477 
            candidate [13]:
                frequency = 212.81111145869912 
                strength = 0.5218156923192364 
            candidate [14]:
                frequency = 207.1444334422023 
                strength = 0.5218204870962492 
            candidate [15]:
                frequency = 193.70580901904128 
                strength = 0.5104693534956793 
    frame [80]:
        intensity = 0.014862251707688817 
        nCandidates = 15 
        candidate []: 
            candidate [1]:
                frequency = 0 
                strength = 0 
            candidate [2]:
                frequency = 1567.3172692586907 
                strength = 0.7931656567986 
            candidate [3]:
                frequency = 954.308108915366 
                strength = 0.7957734455386182 
            candidate [4]:
                frequency = 739.6034988533983 
                strength = 0.7967136033876667 
            candidate [5]:
                frequency = 565.7731874651282 
                strength = 0.7572424815641393 
            candidate [6]:
                frequency = 477.27900234724797 
                strength = 0.7347620158277594 
            candidate [7]:
                frequency = 360.6057413515581 
                strength = 0.6788692705760594 
            candidate [8]:
                frequency = 317.90877296962066 
                strength = 0.6707020092522412 
            candidate [9]:
                frequency = 290.9911448154705 
                strength = 0.6452872609276664 
            candidate [10]:
                frequency = 261.2616018555829 
                strength = 0.6242960750278881 
            candidate [11]:
                frequency = 243.50819689904344 
                strength = 0.6313469404606455 
            candidate [12]:
                frequency = 222.25621117799878 
                strength = 0.5880053748392059 
            candidate [13]:
                frequency = 207.61586703848846 
                strength = 0.5575023041664341 
            candidate [14]:
                frequency = 195.1442979108645 
                strength = 0.5353136424335316 
            candidate [15]:
                frequency = 193.10046935795518 
                strength = 0.5360125914530707 
