# Supplementary material for: Prenuclear L∗+H Activates Alternatives for the Accented Word
Source: Front Psychol. 2019 Sep 24;10:1993. doi: 10.3389/fpsyg.2019.01993 (PMC6769128; doi:10.3389/fpsyg.2019.01993)
Supplement: Supplementary file 2 [file Data_Sheet_2.zip]

Archive with 79 entries (78 files):
- control_3_4s.wav
- __MACOSX/
- __MACOSX/._control_3_4s.wav
- control_3_4s.TextGrid
- __MACOSX/._control_3_4s.TextGrid
- control_1_5s.wav
- __MACOSX/._control_1_5s.wav
- control_3_8s.wav
- __MACOSX/._control_3_8s.wav
- control_1_8s.wav
- __MACOSX/._control_1_8s.wav
- control_3_2s.TextGrid
- __MACOSX/._control_3_2s.TextGrid
- control_2_6s.TextGrid
- __MACOSX/._control_2_6s.TextGrid
- control_1_4s.wav
- __MACOSX/._control_1_4s.wav
- control_2_1s.wav
- __MACOSX/._control_2_1s.wav
- control_3_5s.wav
- __MACOSX/._control_3_5s.wav
- control_3_5s.TextGrid
- __MACOSX/._control_3_5s.TextGrid
- control_3_2s.wav
- __MACOSX/._control_3_2s.wav
- control_2_6s.wav
- __MACOSX/._control_2_6s.wav
- control_3_8s.TextGrid
- __MACOSX/._control_3_8s.TextGrid
- control_1_3s.wav
- __MACOSX/._control_1_3s.wav
- control_2_1s.TextGrid
- __MACOSX/._control_2_1s.TextGrid
- control_1_2s.wav
- __MACOSX/._control_1_2s.wav
- control_2_7s.wav
- __MACOSX/._control_2_7s.wav
- control_3_3s.TextGrid
- __MACOSX/._control_3_3s.TextGrid
- control_3_3s.wav
- __MACOSX/._control_3_3s.wav
- control_2_7s.TextGrid
- __MACOSX/._control_2_7s.TextGrid
- control_2_8s.wav
- __MACOSX/._control_2_8s.wav
- control_3_6s.TextGrid
- __MACOSX/._control_3_6s.TextGrid
- control_2_2s.TextGrid
- __MACOSX/._control_2_2s.TextGrid
- control_1_1s.wav
- __MACOSX/._control_1_1s.wav
- control_2_4s.wav
- __MACOSX/._control_2_4s.wav
- control_3_1s.wav
- __MACOSX/._control_3_1s.wav
- control_2_5s.wav
- __MACOSX/._control_2_5s.wav
- control_2_4s.TextGrid
- __MACOSX/._control_2_4s.TextGrid
- control_1_7s.wav
- __MACOSX/._control_1_7s.wav
- control_2_2s.wav
- __MACOSX/._control_2_2s.wav
- control_3_6s.wav
- __MACOSX/._control_3_6s.wav
- control_3_7s.TextGrid
- __MACOSX/._control_3_7s.TextGrid
- control_2_3s.TextGrid
- __MACOSX/._control_2_3s.TextGrid
- control_3_1s.TextGrid
- __MACOSX/._control_3_1s.TextGrid
- control_2_8s.TextGrid
- __MACOSX/._control_2_8s.TextGrid
- control_3_7s.wav
- __MACOSX/._control_3_7s.wav
- control_2_3s.wav
- __MACOSX/._control_2_3s.wav
- control_1_6s.wav
- __MACOSX/._control_1_6s.wav
