# Supplementary material for: Prenuclear L∗+H Activates Alternatives for the Accented Word
Source: Front Psychol. 2019 Sep 24;10:1993. doi: 10.3389/fpsyg.2019.01993 (PMC6769128; doi:10.3389/fpsyg.2019.01993)
Supplement: DATA SHEETS S1–S3 — Sound files for Experiments 1 and 2. [file Data_Sheet_3.zip]

Archive with 97 entries (96 files):
- doublecont_1_3r.wav
- __MACOSX/
- __MACOSX/._doublecont_1_3r.wav
- doublecont_2_6r.wav
- __MACOSX/._doublecont_2_6r.wav
- doublecont_3_2r.wav
- __MACOSX/._doublecont_3_2r.wav
- doublecont_1_7r.TextGrid
- __MACOSX/._doublecont_1_7r.TextGrid
- doublecont_3_4r.TextGrid
- __MACOSX/._doublecont_3_4r.TextGrid
- doublecont_2_6r.TextGrid
- __MACOSX/._doublecont_2_6r.TextGrid
- doublecont_3_3r.wav
- __MACOSX/._doublecont_3_3r.wav
- doublecont_3_2r.TextGrid
- __MACOSX/._doublecont_3_2r.TextGrid
- doublecont_2_7r.wav
- __MACOSX/._doublecont_2_7r.wav
- doublecont_1_2r.wav
- __MACOSX/._doublecont_1_2r.wav
- doublecont_1_1r.TextGrid
- __MACOSX/._doublecont_1_1r.TextGrid
- doublecont_2_1r.TextGrid
- __MACOSX/._doublecont_2_1r.TextGrid
- doublecont_3_8r.TextGrid
- __MACOSX/._doublecont_3_8r.TextGrid
- doublecont_3_8r.wav
- __MACOSX/._doublecont_3_8r.wav
- doublecont_1_6r.TextGrid
- __MACOSX/._doublecont_1_6r.TextGrid
- doublecont_1_5r.wav
- __MACOSX/._doublecont_1_5r.wav
- doublecont_3_5r.TextGrid
- __MACOSX/._doublecont_3_5r.TextGrid
- doublecont_3_4r.wav
- __MACOSX/._doublecont_3_4r.wav
- doublecont_3_5r.wav
- __MACOSX/._doublecont_3_5r.wav
- doublecont_2_1r.wav
- __MACOSX/._doublecont_2_1r.wav
- doublecont_1_4r.wav
- __MACOSX/._doublecont_1_4r.wav
- doublecont_2_7r.TextGrid
- __MACOSX/._doublecont_2_7r.TextGrid
- doublecont_3_3r.TextGrid
- __MACOSX/._doublecont_3_3r.TextGrid
- doublecont_1_8r.wav
- __MACOSX/._doublecont_1_8r.wav
- doublecont_2_2r.TextGrid
- __MACOSX/._doublecont_2_2r.TextGrid
- doublecont_1_8r.TextGrid
- __MACOSX/._doublecont_1_8r.TextGrid
- doublecont_3_6r.wav
- __MACOSX/._doublecont_3_6r.wav
- doublecont_3_6r.TextGrid
- __MACOSX/._doublecont_3_6r.TextGrid
- doublecont_2_2r.wav
- __MACOSX/._doublecont_2_2r.wav
- doublecont_1_7r.wav
- __MACOSX/._doublecont_1_7r.wav
- doublecont_1_5r.TextGrid
- __MACOSX/._doublecont_1_5r.TextGrid
- doublecont_1_6r.wav
- __MACOSX/._doublecont_1_6r.wav
- doublecont_2_4r.TextGrid
- __MACOSX/._doublecont_2_4r.TextGrid
- doublecont_2_3r.wav
- __MACOSX/._doublecont_2_3r.wav
- doublecont_3_7r.wav
- __MACOSX/._doublecont_3_7r.wav
- doublecont_1_3r.TextGrid
- __MACOSX/._doublecont_1_3r.TextGrid
- doublecont_2_4r.wav
- __MACOSX/._doublecont_2_4r.wav
- doublecont_2_3r.TextGrid
- __MACOSX/._doublecont_2_3r.TextGrid
- doublecont_1_1r.wav
- __MACOSX/._doublecont_1_1r.wav
- doublecont_3_7r.TextGrid
- __MACOSX/._doublecont_3_7r.TextGrid
- doublecont_2_8r.wav
- __MACOSX/._doublecont_2_8r.wav
- doublecont_1_4r.TextGrid
- __MACOSX/._doublecont_1_4r.TextGrid
- doublecont_2_5r.TextGrid
- __MACOSX/._doublecont_2_5r.TextGrid
- doublecont_1_2r.TextGrid
- __MACOSX/._doublecont_1_2r.TextGrid
- doublecont_2_8r.TextGrid
- __MACOSX/._doublecont_2_8r.TextGrid
- doublecont_2_5r.wav
- __MACOSX/._doublecont_2_5r.wav
- doublecont_3_1r.TextGrid
- __MACOSX/._doublecont_3_1r.TextGrid
- doublecont_3_1r.wav
- __MACOSX/._doublecont_3_1r.wav
